# Supplementary material for: Maximum Parsimony and the Skewness Test: A Simulation Study of the Limits of Applicability
Source: PLoS One. 2016 Apr 1;11(4):e0152656. doi: 10.1371/journal.pone.0152656 (PMC4818079; doi:10.1371/journal.pone.0152656)
Supplement: S1 Table — The results of our simulations are provided in this table in the CSV format. Each row of the file corresponds to a single data set and contains the following columns: Number of observed taxa.Number of characters.Number of possible character states. (Has always the value 4.)An indicator for whether the simulation used an unrooted binary tree for data generation (value 1) or whether the data is fully random (value 0).The mutation probability q, or −1 if column 4 has the value 0.Number of trees sharing the shortest length.The shortest length.The length of the true data-generating tree, or 0 if column 4 has the value 0.The minimum length of a tree ℓmin = minTℓ(T; D). (This is a duplicate of column 7.)The maximum length of a tree ℓmax = maxTℓ(T; D).The rest of the columns give the number of trees having lengths ℓmin, ℓmin + 1, ⋯, ℓmax − 1, ℓmax. (Hence there are ℓmax − ℓmin + 1 of these columns.) (ZIP) [file pone.0152656.s001.zip]

Archive with 1 entries (1 files):
- results.csv
