# Supplementary material for: Maximum Parsimony and the Skewness Test: A Simulation Study of the Limits of Applicability
Source: PLoS One. 2016 Apr 1;11(4):e0152656. doi: 10.1371/journal.pone.0152656 (PMC4818079; doi:10.1371/journal.pone.0152656)
Supplement: S1 Table — The results of our simulations are provided in this table in the CSV format. Each row of the file corresponds to a single data set and contains the following columns: Number of observed taxa.Number of characters.Number of possible character states. (Has always the value 4.)An indicator for whether the simulation used an unrooted binary tree for data generation (value 1) or whether the data is fully random (value 0).The mutation probability q, or −1 if column 4 has the value 0.Number of trees sharing the shortest length.The shortest length.The length of the true data-generating tree, or 0 if column 4 has the value 0.The minimum length of a tree ℓmin = minTℓ(T; D). (This is a duplicate of column 7.)The maximum length of a tree ℓmax = maxTℓ(T; D).The rest of the columns give the number of trees having lengths ℓmin, ℓmin + 1, ⋯, ℓmax − 1, ℓmax. (Hence there are ℓmax − ℓmin + 1 of these columns.) (ZIP) [file pone.0152656.s001.zip › results.csv]

num_labeled	num_sites	num_states	from_tree	p_change	num_best_trees	score_best_tree	score_true_tree	score_min	score_max	score_distribution
5	2	4	1	0.08	1	2	2	2	4	1	4	10
5	2	4	1	0.08	1	2	2	2	4	1	4	10
5	2	4	1	0.08	1	2	2	2	4	1	4	10
5	2	4	1	0.08	1	2	2	2	4	1	4	10
5	2	4	1	0.08	1	2	2	2	4	1	4	10
5	2	4	1	0.08	1	2	2	2	4	1	4	10
5	2	4	1	0.08	1	2	3	2	4	1	4	10
5	2	4	1	0.08	1	2	3	2	4	1	4	10
5	2	4	1	0.08	1	2	3	2	4	1	4	10
5	2	4	1	0.08	1	3	3	3	5	1	6	8
5	2	4	1	0.08	1	3	3	3	5	1	6	8
5	2	4	1	0.08	1	3	4	3	5	1	6	8
5	2	4	1	0.08	1	3	4	3	5	1	6	8
5	2	4	1	0.08	3	1	1	1	2	3	12
5	2	4	1	0.08	3	1	1	1	2	3	12
5	2	4	1	0.08	3	1	1	1	2	3	12
5	2	4	1	0.08	3	1	1	1	2	3	12
5	2	4	1	0.08	3	1	1	1	2	3	12
5	2	4	1	0.08	3	1	1	1	2	3	12
5	2	4	1	0.08	3	1	1	1	2	3	12
5	2	4	1	0.08	3	1	1	1	2	3	12
5	2	4	1	0.08	3	1	1	1	2	3	12
5	2	4	1	0.08	3	1	1	1	2	3	12
5	2	4	1	0.08	3	1	1	1	2	3	12
5	2	4	1	0.08	3	1	1	1	2	3	12
5	2	4	1	0.08	3	1	1	1	2	3	12
5	2	4	1	0.08	3	1	1	1	2	3	12
5	2	4	1	0.08	3	1	1	1	2	3	12
5	2	4	1	0.08	3	1	1	1	2	3	12
5	2	4	1	0.08	3	1	1	1	2	3	12
5	2	4	1	0.08	3	1	1	1	2	3	12
5	2	4	1	0.08	3	1	1	1	2	3	12
5	2	4	1	0.08	3	1	1	1	2	3	12
5	2	4	1	0.08	3	1	1	1	2	3	12
5	2	4	1	0.08	3	1	1	1	2	3	12
5	2	4	1	0.08	3	1	1	1	2	3	12
5	2	4	1	0.08	3	1	1	1	2	3	12
5	2	4	1	0.08	3	1	1	1	2	3	12
5	2	4	1	0.08	3	1	1	1	2	3	12
5	2	4	1	0.08	3	1	1	1	2	3	12
5	2	4	1	0.08	3	1	1	1	2	3	12
5	2	4	1	0.08	3	1	1	1	2	3	12
5	2	4	1	0.08	3	1	1	1	2	3	12
5	2	4	1	0.08	3	1	1	1	2	3	12
5	2	4	1	0.08	3	1	1	1	2	3	12
5	2	4	1	0.08	3	1	1	1	2	3	12
5	2	4	1	0.08	3	1	1	1	2	3	12
5	2	4	1	0.08	3	1	1	1	2	3	12
5	2	4	1	0.08	3	1	1	1	2	3	12
5	2	4	1	0.08	3	1	1	1	2	3	12
5	2	4	1	0.08	3	1	1	1	2	3	12
5	2	4	1	0.08	3	1	1	1	2	3	12
5	2	4	1	0.08	3	1	1	1	2	3	12
5	2	4	1	0.08	3	1	1	1	2	3	12
5	2	4	1	0.08	3	1	1	1	2	3	12
5	2	4	1	0.08	3	1	1	1	2	3	12
5	2	4	1	0.08	3	1	1	1	2	3	12
5	2	4	1	0.08	3	1	1	1	2	3	12
5	2	4	1	0.08	3	1	1	1	2	3	12
5	2	4	1	0.08	3	1	1	1	2	3	12
5	2	4	1	0.08	3	1	1	1	2	3	12
5	2	4	1	0.08	3	1	1	1	2	3	12
5	2	4	1	0.08	3	1	1	1	2	3	12
5	2	4	1	0.08	3	1	1	1	2	3	12
5	2	4	1	0.08	3	1	1	1	2	3	12
5	2	4	1	0.08	3	1	1	1	2	3	12
5	2	4	1	0.08	3	1	1	1	2	3	12
5	2	4	1	0.08	3	1	1	1	2	3	12
5	2	4	1	0.08	3	1	1	1	2	3	12
5	2	4	1	0.08	3	1	1	1	2	3	12
5	2	4	1	0.08	3	1	1	1	2	3	12
5	2	4	1	0.08	3	1	1	1	2	3	12
5	2	4	1	0.08	3	1	1	1	2	3	12
5	2	4	1	0.08	3	1	1	1	2	3	12
5	2	4	1	0.08	3	1	1	1	2	3	12
5	2	4	1	0.08	3	1	1	1	2	3	12
5	2	4	1	0.08	3	1	1	1	2	3	12
5	2	4	1	0.08	3	1	1	1	2	3	12
5	2	4	1	0.08	3	1	1	1	2	3	12
5	2	4	1	0.08	3	1	1	1	2	3	12
5	2	4	1	0.08	3	1	1	1	2	3	12
5	2	4	1	0.08	3	1	1	1	2	3	12
5	2	4	1	0.08	3	1	1	1	2	3	12
5	2	4	1	0.08	3	1	1	1	2	3	12
5	2	4	1	0.08	3	1	1	1	2	3	12
5	2	4	1	0.08	3	1	1	1	2	3	12
5	2	4	1	0.08	3	1	1	1	2	3	12
5	2	4	1	0.08	3	1	1	1	2	3	12
5	2	4	1	0.08	3	1	1	1	2	3	12
5	2	4	1	0.08	3	1	1	1	2	3	12
5	2	4	1	0.08	3	1	1	1	2	3	12
5	2	4	1	0.08	3	1	1	1	2	3	12
5	2	4	1	0.08	3	1	1	1	2	3	12
5	2	4	1	0.08	3	1	1	1	2	3	12
5	2	4	1	0.08	3	1	1	1	2	3	12
5	2	4	1	0.08	3	1	1	1	2	3	12
5	2	4	1	0.08	3	1	1	1	2	3	12
5	2	4	1	0.08	3	1	1	1	2	3	12
5	2	4	1	0.08	3	1	1	1	2	3	12
5	2	4	1	0.08	3	1	1	1	2	3	12
5	2	4	1	0.08	3	1	1	1	2	3	12
5	2	4	1	0.08	3	1	1	1	2	3	12
5	2	4	1	0.08	3	1	1	1	2	3	12
5	2	4	1	0.08	3	1	1	1	2	3	12
5	2	4	1	0.08	3	1	1	1	2	3	12
5	2	4	1	0.08	3	1	1	1	2	3	12
5	2	4	1	0.08	3	1	1	1	2	3	12
5	2	4	1	0.08	3	1	1	1	2	3	12
5	2	4	1	0.08	3	1	1	1	2	3	12
5	2	4	1	0.08	3	1	1	1	2	3	12
5	2	4	1	0.08	3	1	1	1	2	3	12
5	2	4	1	0.08	3	1	1	1	2	3	12
5	2	4	1	0.08	3	1	1	1	2	3	12
5	2	4	1	0.08	3	1	1	1	2	3	12
5	2	4	1	0.08	3	1	1	1	2	3	12
5	2	4	1	0.08	3	1	1	1	2	3	12
5	2	4	1	0.08	3	1	1	1	2	3	12
5	2	4	1	0.08	3	1	1	1	2	3	12
5	2	4	1	0.08	3	1	1	1	2	3	12
5	2	4	1	0.08	3	1	1	1	2	3	12
5	2	4	1	0.08	3	1	1	1	2	3	12
5	2	4	1	0.08	3	1	1	1	2	3	12
5	2	4	1	0.08	3	1	1	1	2	3	12
5	2	4	1	0.08	3	1	2	1	2	3	12
5	2	4	1	0.08	3	1	2	1	2	3	12
5	2	4	1	0.08	3	1	2	1	2	3	12
5	2	4	1	0.08	3	1	2	1	2	3	12
5	2	4	1	0.08	3	1	2	1	2	3	12
5	2	4	1	0.08	3	1	2	1	2	3	12
5	2	4	1	0.08	3	1	2	1	2	3	12
5	2	4	1	0.08	3	1	2	1	2	3	12
5	2	4	1	0.08	3	1	2	1	2	3	12
5	2	4	1	0.08	3	1	2	1	2	3	12
5	2	4	1	0.08	3	1	2	1	2	3	12
5	2	4	1	0.08	3	1	2	1	2	3	12
5	2	4	1	0.08	3	1	2	1	2	3	12
5	2	4	1	0.08	3	1	2	1	2	3	12
5	2	4	1	0.08	3	1	2	1	2	3	12
5	2	4	1	0.08	3	1	2	1	2	3	12
5	2	4	1	0.08	3	1	2	1	2	3	12
5	2	4	1	0.08	3	1	2	1	2	3	12
5	2	4	1	0.08	3	1	2	1	2	3	12
5	2	4	1	0.08	3	1	2	1	2	3	12
5	2	4	1	0.08	3	1	2	1	2	3	12
5	2	4	1	0.08	3	2	2	2	3	3	12
5	2	4	1	0.08	3	2	2	2	3	3	12
5	2	4	1	0.08	3	2	2	2	3	3	12
5	2	4	1	0.08	3	2	2	2	3	3	12
5	2	4	1	0.08	3	2	2	2	3	3	12
5	2	4	1	0.08	3	2	2	2	3	3	12
5	2	4	1	0.08	3	2	2	2	3	3	12
5	2	4	1	0.08	3	2	2	2	3	3	12
5	2	4	1	0.08	3	2	2	2	3	3	12
5	2	4	1	0.08	3	2	2	2	3	3	12
5	2	4	1	0.08	3	2	2	2	3	3	12
5	2	4	1	0.08	3	2	2	2	3	3	12
5	2	4	1	0.08	3	2	2	2	3	3	12
5	2	4	1	0.08	3	2	2	2	3	3	12
5	2	4	1	0.08	3	2	2	2	3	3	12
5	2	4	1	0.08	3	2	2	2	3	3	12
5	2	4	1	0.08	3	2	2	2	3	3	12
5	2	4	1	0.08	3	2	2	2	3	3	12
5	2	4	1	0.08	3	2	2	2	3	3	12
5	2	4	1	0.08	3	2	2	2	3	3	12
5	2	4	1	0.08	3	2	2	2	3	3	12
5	2	4	1	0.08	3	2	2	2	3	3	12
5	2	4	1	0.08	3	2	2	2	3	3	12
5	2	4	1	0.08	3	2	2	2	3	3	12
5	2	4	1	0.08	3	2	2	2	3	3	12
5	2	4	1	0.08	3	2	2	2	3	3	12
5	2	4	1	0.08	3	2	2	2	3	3	12
5	2	4	1	0.08	3	2	2	2	3	3	12
5	2	4	1	0.08	3	2	2	2	3	3	12
5	2	4	1	0.08	3	2	2	2	3	3	12
5	2	4	1	0.08	3	2	2	2	3	3	12
5	2	4	1	0.08	3	2	2	2	3	3	12
5	2	4	1	0.08	3	2	2	2	3	3	12
5	2	4	1	0.08	3	2	2	2	3	3	12
5	2	4	1	0.08	3	2	2	2	3	3	12
5	2	4	1	0.08	3	2	2	2	3	3	12
5	2	4	1	0.08	3	2	2	2	3	3	12
5	2	4	1	0.08	3	2	2	2	3	3	12
5	2	4	1	0.08	3	2	2	2	3	3	12
5	2	4	1	0.08	3	2	2	2	3	3	12
5	2	4	1	0.08	3	2	2	2	3	3	12
5	2	4	1	0.08	3	2	2	2	3	3	12
5	2	4	1	0.08	3	2	2	2	3	3	12
5	2	4	1	0.08	3	2	2	2	3	3	12
5	2	4	1	0.08	3	2	2	2	3	3	12
5	2	4	1	0.08	3	2	2	2	3	3	12
5	2	4	1	0.08	3	2	2	2	3	3	12
5	2	4	1	0.08	3	2	2	2	3	3	12
5	2	4	1	0.08	3	2	2	2	3	3	12
5	2	4	1	0.08	3	2	2	2	3	3	12
5	2	4	1	0.08	3	2	2	2	3	3	12
5	2	4	1	0.08	3	2	2	2	3	3	12
5	2	4	1	0.08	3	2	2	2	3	3	12
5	2	4	1	0.08	3	2	2	2	3	3	12
5	2	4	1	0.08	3	2	2	2	4	3	0	12
5	2	4	1	0.08	3	2	2	2	4	3	0	12
5	2	4	1	0.08	3	2	2	2	4	3	0	12
5	2	4	1	0.08	3	2	3	2	3	3	12
5	2	4	1	0.08	3	2	3	2	3	3	12
5	2	4	1	0.08	3	2	3	2	3	3	12
5	2	4	1	0.08	3	2	3	2	3	3	12
5	2	4	1	0.08	3	2	3	2	3	3	12
5	2	4	1	0.08	3	2	3	2	3	3	12
5	2	4	1	0.08	3	2	3	2	3	3	12
5	2	4	1	0.08	3	2	3	2	3	3	12
5	2	4	1	0.08	3	2	3	2	3	3	12
5	2	4	1	0.08	3	2	3	2	3	3	12
5	2	4	1	0.08	3	2	3	2	3	3	12
5	2	4	1	0.08	3	3	3	3	4	3	12
5	2	4	1	0.08	3	3	3	3	4	3	12
5	2	4	1	0.08	3	3	3	3	4	3	12
5	2	4	1	0.08	3	3	3	3	4	3	12
5	2	4	1	0.08	3	3	3	3	4	3	12
5	2	4	1	0.08	3	3	3	3	4	3	12
5	2	4	1	0.08	3	3	3	3	4	3	12
5	2	4	1	0.08	3	3	3	3	4	3	12
5	2	4	1	0.08	3	3	3	3	4	3	12
5	2	4	1	0.08	3	3	3	3	4	3	12
5	2	4	1	0.08	3	3	3	3	5	3	2	10
5	2	4	1	0.08	3	3	3	3	5	3	2	10
5	2	4	1	0.08	3	3	3	3	5	3	2	10
5	2	4	1	0.08	3	3	4	3	4	3	12
5	2	4	1	0.08	3	4	4	4	5	3	12
5	2	4	1	0.08	3	4	4	4	5	3	12
5	2	4	1	0.08	5	2	2	2	3	5	10
5	2	4	1	0.08	5	2	2	2	3	5	10
5	2	4	1	0.08	5	2	2	2	3	5	10
5	2	4	1	0.08	5	2	2	2	3	5	10
5	2	4	1	0.08	5	2	2	2	3	5	10
5	2	4	1	0.08	5	2	2	2	3	5	10
5	2	4	1	0.08	5	2	2	2	3	5	10
5	2	4	1	0.08	5	2	2	2	3	5	10
5	2	4	1	0.08	5	2	2	2	3	5	10
5	2	4	1	0.08	5	2	2	2	3	5	10
5	2	4	1	0.08	5	2	2	2	3	5	10
5	2	4	1	0.08	5	2	2	2	3	5	10
5	2	4	1	0.08	5	2	2	2	3	5	10
5	2	4	1	0.08	5	2	2	2	3	5	10
5	2	4	1	0.08	5	2	2	2	3	5	10
5	2	4	1	0.08	5	2	2	2	3	5	10
5	2	4	1	0.08	5	2	2	2	3	5	10
5	2	4	1	0.08	5	2	2	2	3	5	10
5	2	4	1	0.08	5	2	2	2	3	5	10
5	2	4	1	0.08	5	2	2	2	3	5	10
5	2	4	1	0.08	5	2	2	2	3	5	10
5	2	4	1	0.08	5	2	2	2	3	5	10
5	2	4	1	0.08	5	2	2	2	3	5	10
5	2	4	1	0.08	5	2	2	2	3	5	10
5	2	4	1	0.08	5	2	3	2	3	5	10
5	2	4	1	0.08	5	2	3	2	3	5	10
5	2	4	1	0.08	5	2	3	2	3	5	10
5	2	4	1	0.08	5	3	3	3	4	5	10
5	2	4	1	0.08	5	3	3	3	4	5	10
5	2	4	1	0.08	5	3	3	3	4	5	10
5	2	4	1	0.08	5	3	3	3	4	5	10
5	2	4	1	0.08	5	3	3	3	4	5	10
5	2	4	1	0.08	5	3	3	3	4	5	10
5	2	4	1	0.08	5	3	3	3	4	5	10
5	2	4	1	0.08	5	3	3	3	4	5	10
5	2	4	1	0.08	5	3	3	3	4	5	10
5	2	4	1	0.08	5	3	3	3	4	5	10
5	2	4	1	0.08	5	3	3	3	4	5	10
5	2	4	1	0.08	5	3	3	3	4	5	10
5	2	4	1	0.08	5	3	3	3	4	5	10
5	2	4	1	0.08	5	3	3	3	4	5	10
5	2	4	1	0.08	5	3	3	3	4	5	10
5	2	4	1	0.08	5	3	3	3	4	5	10
5	2	4	1	0.08	5	3	4	3	4	5	10
5	2	4	1	0.08	5	3	4	3	4	5	10
5	2	4	1	0.08	5	4	4	4	5	5	10
5	2	4	1	0.08	6	3	3	3	4	6	9
5	2	4	1	0.08	15	0	0	0	0	15
5	2	4	1	0.08	15	0	0	0	0	15
5	2	4	1	0.08	15	0	0	0	0	15
5	2	4	1	0.08	15	0	0	0	0	15
5	2	4	1	0.08	15	0	0	0	0	15
5	2	4	1	0.08	15	0	0	0	0	15
5	2	4	1	0.08	15	0	0	0	0	15
5	2	4	1	0.08	15	0	0	0	0	15
5	2	4	1	0.08	15	0	0	0	0	15
5	2	4	1	0.08	15	0	0	0	0	15
5	2	4	1	0.08	15	0	0	0	0	15
5	2	4	1	0.08	15	0	0	0	0	15
5	2	4	1	0.08	15	0	0	0	0	15
5	2	4	1	0.08	15	0	0	0	0	15
5	2	4	1	0.08	15	0	0	0	0	15
5	2	4	1	0.08	15	0	0	0	0	15
5	2	4	1	0.08	15	0	0	0	0	15
5	2	4	1	0.08	15	0	0	0	0	15
5	2	4	1	0.08	15	0	0	0	0	15
5	2	4	1	0.08	15	0	0	0	0	15
5	2	4	1	0.08	15	0	0	0	0	15
5	2	4	1	0.08	15	0	0	0	0	15
5	2	4	1	0.08	15	0	0	0	0	15
5	2	4	1	0.08	15	0	0	0	0	15
5	2	4	1	0.08	15	0	0	0	0	15
5	2	4	1	0.08	15	0	0	0	0	15
5	2	4	1	0.08	15	0	0	0	0	15
5	2	4	1	0.08	15	0	0	0	0	15
5	2	4	1	0.08	15	0	0	0	0	15
5	2	4	1	0.08	15	0	0	0	0	15
5	2	4	1	0.08	15	0	0	0	0	15
5	2	4	1	0.08	15	0	0	0	0	15
5	2	4	1	0.08	15	0	0	0	0	15
5	2	4	1	0.08	15	0	0	0	0	15
5	2	4	1	0.08	15	0	0	0	0	15
5	2	4	1	0.08	15	0	0	0	0	15
5	2	4	1	0.08	15	0	0	0	0	15
5	2	4	1	0.08	15	0	0	0	0	15
5	2	4	1	0.08	15	0	0	0	0	15
5	2	4	1	0.08	15	0	0	0	0	15
5	2	4	1	0.08	15	0	0	0	0	15
5	2	4	1	0.08	15	0	0	0	0	15
5	2	4	1	0.08	15	0	0	0	0	15
5	2	4	1	0.08	15	0	0	0	0	15
5	2	4	1	0.08	15	0	0	0	0	15
5	2	4	1	0.08	15	0	0	0	0	15
5	2	4	1	0.08	15	0	0	0	0	15
5	2	4	1	0.08	15	0	0	0	0	15
5	2	4	1	0.08	15	0	0	0	0	15
5	2	4	1	0.08	15	0	0	0	0	15
5	2	4	1	0.08	15	0	0	0	0	15
5	2	4	1	0.08	15	0	0	0	0	15
5	2	4	1	0.08	15	0	0	0	0	15
5	2	4	1	0.08	15	0	0	0	0	15
5	2	4	1	0.08	15	0	0	0	0	15
5	2	4	1	0.08	15	0	0	0	0	15
5	2	4	1	0.08	15	0	0	0	0	15
5	2	4	1	0.08	15	0	0	0	0	15
5	2	4	1	0.08	15	0	0	0	0	15
5	2	4	1	0.08	15	0	0	0	0	15
5	2	4	1	0.08	15	0	0	0	0	15
5	2	4	1	0.08	15	0	0	0	0	15
5	2	4	1	0.08	15	0	0	0	0	15
5	2	4	1	0.08	15	0	0	0	0	15
5	2	4	1	0.08	15	0	0	0	0	15
5	2	4	1	0.08	15	0	0	0	0	15
5	2	4	1	0.08	15	0	0	0	0	15
5	2	4	1	0.08	15	0	0	0	0	15
5	2	4	1	0.08	15	0	0	0	0	15
5	2	4	1	0.08	15	0	0	0	0	15
5	2	4	1	0.08	15	0	0	0	0	15
5	2	4	1	0.08	15	0	0	0	0	15
5	2	4	1	0.08	15	0	0	0	0	15
5	2	4	1	0.08	15	0	0	0	0	15
5	2	4	1	0.08	15	0	0	0	0	15
5	2	4	1	0.08	15	0	0	0	0	15
5	2	4	1	0.08	15	0	0	0	0	15
5	2	4	1	0.08	15	0	0	0	0	15
5	2	4	1	0.08	15	0	0	0	0	15
5	2	4	1	0.08	15	0	0	0	0	15
5	2	4	1	0.08	15	0	0	0	0	15
5	2	4	1	0.08	15	0	0	0	0	15
5	2	4	1	0.08	15	0	0	0	0	15
5	2	4	1	0.08	15	0	0	0	0	15
5	2	4	1	0.08	15	0	0	0	0	15
5	2	4	1	0.08	15	0	0	0	0	15
5	2	4	1	0.08	15	0	0	0	0	15
5	2	4	1	0.08	15	0	0	0	0	15
5	2	4	1	0.08	15	0	0	0	0	15
5	2	4	1	0.08	15	0	0	0	0	15
5	2	4	1	0.08	15	0	0	0	0	15
5	2	4	1	0.08	15	0	0	0	0	15
5	2	4	1	0.08	15	0	0	0	0	15
5	2	4	1	0.08	15	0	0	0	0	15
5	2	4	1	0.08	15	0	0	0	0	15
5	2	4	1	0.08	15	0	0	0	0	15
5	2	4	1	0.08	15	0	0	0	0	15
5	2	4	1	0.08	15	0	0	0	0	15
5	2	4	1	0.08	15	0	0	0	0	15
5	2	4	1	0.08	15	0	0	0	0	15
5	2	4	1	0.08	15	0	0	0	0	15
5	2	4	1	0.08	15	0	0	0	0	15
5	2	4	1	0.08	15	0	0	0	0	15
5	2	4	1	0.08	15	0	0	0	0	15
5	2	4	1	0.08	15	0	0	0	0	15
5	2	4	1	0.08	15	0	0	0	0	15
5	2	4	1	0.08	15	0	0	0	0	15
5	2	4	1	0.08	15	0	0	0	0	15
5	2	4	1	0.08	15	0	0	0	0	15
5	2	4	1	0.08	15	0	0	0	0	15
5	2	4	1	0.08	15	0	0	0	0	15
5	2	4	1	0.08	15	0	0	0	0	15
5	2	4	1	0.08	15	0	0	0	0	15
5	2	4	1	0.08	15	0	0	0	0	15
5	2	4	1	0.08	15	0	0	0	0	15
5	2	4	1	0.08	15	0	0	0	0	15
5	2	4	1	0.08	15	0	0	0	0	15
5	2	4	1	0.08	15	0	0	0	0	15
5	2	4	1	0.08	15	0	0	0	0	15
5	2	4	1	0.08	15	0	0	0	0	15
5	2	4	1	0.08	15	0	0	0	0	15
5	2	4	1	0.08	15	0	0	0	0	15
5	2	4	1	0.08	15	0	0	0	0	15
5	2	4	1	0.08	15	0	0	0	0	15
5	2	4	1	0.08	15	0	0	0	0	15
5	2	4	1	0.08	15	0	0	0	0	15
5	2	4	1	0.08	15	0	0	0	0	15
5	2	4	1	0.08	15	0	0	0	0	15
5	2	4	1	0.08	15	0	0	0	0	15
5	2	4	1	0.08	15	0	0	0	0	15
5	2	4	1	0.08	15	0	0	0	0	15
5	2	4	1	0.08	15	0	0	0	0	15
5	2	4	1	0.08	15	0	0	0	0	15
5	2	4	1	0.08	15	0	0	0	0	15
5	2	4	1	0.08	15	0	0	0	0	15
5	2	4	1	0.08	15	0	0	0	0	15
5	2	4	1	0.08	15	0	0	0	0	15
5	2	4	1	0.08	15	0	0	0	0	15
5	2	4	1	0.08	15	0	0	0	0	15
5	2	4	1	0.08	15	0	0	0	0	15
5	2	4	1	0.08	15	0	0	0	0	15
5	2	4	1	0.08	15	0	0	0	0	15
5	2	4	1	0.08	15	0	0	0	0	15
5	2	4	1	0.08	15	0	0	0	0	15
5	2	4	1	0.08	15	0	0	0	0	15
5	2	4	1	0.08	15	0	0	0	0	15
5	2	4	1	0.08	15	0	0	0	0	15
5	2	4	1	0.08	15	0	0	0	0	15
5	2	4	1	0.08	15	0	0	0	0	15
5	2	4	1	0.08	15	0	0	0	0	15
5	2	4	1	0.08	15	0	0	0	0	15
5	2	4	1	0.08	15	0	0	0	0	15
5	2	4	1	0.08	15	0	0	0	0	15
5	2	4	1	0.08	15	0	0	0	0	15
5	2	4	1	0.08	15	0	0	0	0	15
5	2	4	1	0.08	15	0	0	0	0	15
5	2	4	1	0.08	15	0	0	0	0	15
5	2	4	1	0.08	15	0	0	0	0	15
5	2	4	1	0.08	15	0	0	0	0	15
5	2	4	1	0.08	15	0	0	0	0	15
5	2	4	1	0.08	15	0	0	0	0	15
5	2	4	1	0.08	15	0	0	0	0	15
5	2	4	1	0.08	15	0	0	0	0	15
5	2	4	1	0.08	15	0	0	0	0	15
5	2	4	1	0.08	15	0	0	0	0	15
5	2	4	1	0.08	15	0	0	0	0	15
5	2	4	1	0.08	15	0	0	0	0	15
5	2	4	1	0.08	15	0	0	0	0	15
5	2	4	1	0.08	15	0	0	0	0	15
5	2	4	1	0.08	15	0	0	0	0	15
5	2	4	1	0.08	15	0	0	0	0	15
5	2	4	1	0.08	15	0	0	0	0	15
5	2	4	1	0.08	15	0	0	0	0	15
5	2	4	1	0.08	15	0	0	0	0	15
5	2	4	1	0.08	15	0	0	0	0	15
5	2	4	1	0.08	15	0	0	0	0	15
5	2	4	1	0.08	15	0	0	0	0	15
5	2	4	1	0.08	15	0	0	0	0	15
5	2	4	1	0.08	15	0	0	0	0	15
5	2	4	1	0.08	15	0	0	0	0	15
5	2	4	1	0.08	15	0	0	0	0	15
5	2	4	1	0.08	15	0	0	0	0	15
5	2	4	1	0.08	15	0	0	0	0	15
5	2	4	1	0.08	15	0	0	0	0	15
5	2	4	1	0.08	15	0	0	0	0	15
5	2	4	1	0.08	15	0	0	0	0	15
5	2	4	1	0.08	15	0	0	0	0	15
5	2	4	1	0.08	15	0	0	0	0	15
5	2	4	1	0.08	15	0	0	0	0	15
5	2	4	1	0.08	15	0	0	0	0	15
5	2	4	1	0.08	15	0	0	0	0	15
5	2	4	1	0.08	15	0	0	0	0	15
5	2	4	1	0.08	15	0	0	0	0	15
5	2	4	1	0.08	15	0	0	0	0	15
5	2	4	1	0.08	15	0	0	0	0	15
5	2	4	1	0.08	15	0	0	0	0	15
5	2	4	1	0.08	15	0	0	0	0	15
5	2	4	1	0.08	15	0	0	0	0	15
5	2	4	1	0.08	15	0	0	0	0	15
5	2	4	1	0.08	15	0	0	0	0	15
5	2	4	1	0.08	15	0	0	0	0	15
5	2	4	1	0.08	15	0	0	0	0	15
5	2	4	1	0.08	15	0	0	0	0	15
5	2	4	1	0.08	15	0	0	0	0	15
5	2	4	1	0.08	15	0	0	0	0	15
5	2	4	1	0.08	15	0	0	0	0	15
5	2	4	1	0.08	15	0	0	0	0	15
5	2	4	1	0.08	15	0	0	0	0	15
5	2	4	1	0.08	15	0	0	0	0	15
5	2	4	1	0.08	15	0	0	0	0	15
5	2	4	1	0.08	15	0	0	0	0	15
5	2	4	1	0.08	15	0	0	0	0	15
5	2	4	1	0.08	15	0	0	0	0	15
5	2	4	1	0.08	15	0	0	0	0	15
5	2	4	1	0.08	15	0	0	0	0	15
5	2	4	1	0.08	15	0	0	0	0	15
5	2	4	1	0.08	15	0	0	0	0	15
5	2	4	1	0.08	15	0	0	0	0	15
5	2	4	1	0.08	15	0	0	0	0	15
5	2	4	1	0.08	15	0	0	0	0	15
5	2	4	1	0.08	15	0	0	0	0	15
5	2	4	1	0.08	15	0	0	0	0	15
5	2	4	1	0.08	15	0	0	0	0	15
5	2	4	1	0.08	15	0	0	0	0	15
5	2	4	1	0.08	15	0	0	0	0	15
5	2	4	1	0.08	15	0	0	0	0	15
5	2	4	1	0.08	15	0	0	0	0	15
5	2	4	1	0.08	15	0	0	0	0	15
5	2	4	1	0.08	15	0	0	0	0	15
5	2	4	1	0.08	15	0	0	0	0	15
5	2	4	1	0.08	15	0	0	0	0	15
5	2	4	1	0.08	15	0	0	0	0	15
5	2	4	1	0.08	15	0	0	0	0	15
5	2	4	1	0.08	15	0	0	0	0	15
5	2	4	1	0.08	15	0	0	0	0	15
5	2	4	1	0.08	15	0	0	0	0	15
5	2	4	1	0.08	15	0	0	0	0	15
5	2	4	1	0.08	15	0	0	0	0	15
5	2	4	1	0.08	15	0	0	0	0	15
5	2	4	1	0.08	15	0	0	0	0	15
5	2	4	1	0.08	15	0	0	0	0	15
5	2	4	1	0.08	15	0	0	0	0	15
5	2	4	1	0.08	15	0	0	0	0	15
5	2	4	1	0.08	15	0	0	0	0	15
5	2	4	1	0.08	15	0	0	0	0	15
5	2	4	1	0.08	15	0	0	0	0	15
5	2	4	1	0.08	15	0	0	0	0	15
5	2	4	1	0.08	15	0	0	0	0	15
5	2	4	1	0.08	15	0	0	0	0	15
5	2	4	1	0.08	15	0	0	0	0	15
5	2	4	1	0.08	15	0	0	0	0	15
5	2	4	1	0.08	15	0	0	0	0	15
5	2	4	1	0.08	15	0	0	0	0	15
5	2	4	1	0.08	15	0	0	0	0	15
5	2	4	1	0.08	15	0	0	0	0	15
5	2	4	1	0.08	15	0	0	0	0	15
5	2	4	1	0.08	15	0	0	0	0	15
5	2	4	1	0.08	15	0	0	0	0	15
5	2	4	1	0.08	15	0	0	0	0	15
5	2	4	1	0.08	15	0	0	0	0	15
5	2	4	1	0.08	15	0	0	0	0	15
5	2	4	1	0.08	15	0	0	0	0	15
5	2	4	1	0.08	15	0	0	0	0	15
5	2	4	1	0.08	15	0	0	0	0	15
5	2	4	1	0.08	15	0	0	0	0	15
5	2	4	1	0.08	15	0	0	0	0	15
5	2	4	1	0.08	15	0	0	0	0	15
5	2	4	1	0.08	15	0	0	0	0	15
5	2	4	1	0.08	15	0	0	0	0	15
5	2	4	1	0.08	15	0	0	0	0	15
5	2	4	1	0.08	15	0	0	0	0	15
5	2	4	1	0.08	15	0	0	0	0	15
5	2	4	1	0.08	15	0	0	0	0	15
5	2	4	1	0.08	15	0	0	0	0	15
5	2	4	1	0.08	15	0	0	0	0	15
5	2	4	1	0.08	15	0	0	0	0	15
5	2	4	1	0.08	15	0	0	0	0	15
5	2	4	1	0.08	15	0	0	0	0	15
5	2	4	1	0.08	15	0	0	0	0	15
5	2	4	1	0.08	15	0	0	0	0	15
5	2	4	1	0.08	15	0	0	0	0	15
5	2	4	1	0.08	15	0	0	0	0	15
5	2	4	1	0.08	15	0	0	0	0	15
5	2	4	1	0.08	15	0	0	0	0	15
5	2	4	1	0.08	15	0	0	0	0	15
5	2	4	1	0.08	15	0	0	0	0	15
5	2	4	1	0.08	15	0	0	0	0	15
5	2	4	1	0.08	15	0	0	0	0	15
5	2	4	1	0.08	15	0	0	0	0	15
5	2	4	1	0.08	15	0	0	0	0	15
5	2	4	1	0.08	15	0	0	0	0	15
5	2	4	1	0.08	15	0	0	0	0	15
5	2	4	1	0.08	15	0	0	0	0	15
5	2	4	1	0.08	15	0	0	0	0	15
5	2	4	1	0.08	15	0	0	0	0	15
5	2	4	1	0.08	15	0	0	0	0	15
5	2	4	1	0.08	15	0	0	0	0	15
5	2	4	1	0.08	15	0	0	0	0	15
5	2	4	1	0.08	15	0	0	0	0	15
5	2	4	1	0.08	15	0	0	0	0	15
5	2	4	1	0.08	15	0	0	0	0	15
5	2	4	1	0.08	15	0	0	0	0	15
5	2	4	1	0.08	15	0	0	0	0	15
5	2	4	1	0.08	15	0	0	0	0	15
5	2	4	1	0.08	15	0	0	0	0	15
5	2	4	1	0.08	15	0	0	0	0	15
5	2	4	1	0.08	15	0	0	0	0	15
5	2	4	1	0.08	15	0	0	0	0	15
5	2	4	1	0.08	15	0	0	0	0	15
5	2	4	1	0.08	15	0	0	0	0	15
5	2	4	1	0.08	15	0	0	0	0	15
5	2	4	1	0.08	15	0	0	0	0	15
5	2	4	1	0.08	15	0	0	0	0	15
5	2	4	1	0.08	15	0	0	0	0	15
5	2	4	1	0.08	15	1	1	1	1	15
5	2	4	1	0.08	15	1	1	1	1	15
5	2	4	1	0.08	15	1	1	1	1	15
5	2	4	1	0.08	15	1	1	1	1	15
5	2	4	1	0.08	15	1	1	1	1	15
5	2	4	1	0.08	15	1	1	1	1	15
5	2	4	1	0.08	15	1	1	1	1	15
5	2	4	1	0.08	15	1	1	1	1	15
5	2	4	1	0.08	15	1	1	1	1	15
5	2	4	1	0.08	15	1	1	1	1	15
5	2	4	1	0.08	15	1	1	1	1	15
5	2	4	1	0.08	15	1	1	1	1	15
5	2	4	1	0.08	15	1	1	1	1	15
5	2	4	1	0.08	15	1	1	1	1	15
5	2	4	1	0.08	15	1	1	1	1	15
5	2	4	1	0.08	15	1	1	1	1	15
5	2	4	1	0.08	15	1	1	1	1	15
5	2	4	1	0.08	15	1	1	1	1	15
5	2	4	1	0.08	15	1	1	1	1	15
5	2	4	1	0.08	15	1	1	1	1	15
5	2	4	1	0.08	15	1	1	1	1	15
5	2	4	1	0.08	15	1	1	1	1	15
5	2	4	1	0.08	15	1	1	1	1	15
5	2	4	1	0.08	15	1	1	1	1	15
5	2	4	1	0.08	15	1	1	1	1	15
5	2	4	1	0.08	15	1	1	1	1	15
5	2	4	1	0.08	15	1	1	1	1	15
5	2	4	1	0.08	15	1	1	1	1	15
5	2	4	1	0.08	15	1	1	1	1	15
5	2	4	1	0.08	15	1	1	1	1	15
5	2	4	1	0.08	15	1	1	1	1	15
5	2	4	1	0.08	15	1	1	1	1	15
5	2	4	1	0.08	15	1	1	1	1	15
5	2	4	1	0.08	15	1	1	1	1	15
5	2	4	1	0.08	15	1	1	1	1	15
5	2	4	1	0.08	15	1	1	1	1	15
5	2	4	1	0.08	15	1	1	1	1	15
5	2	4	1	0.08	15	1	1	1	1	15
5	2	4	1	0.08	15	1	1	1	1	15
5	2	4	1	0.08	15	1	1	1	1	15
5	2	4	1	0.08	15	1	1	1	1	15
5	2	4	1	0.08	15	1	1	1	1	15
5	2	4	1	0.08	15	1	1	1	1	15
5	2	4	1	0.08	15	1	1	1	1	15
5	2	4	1	0.08	15	1	1	1	1	15
5	2	4	1	0.08	15	1	1	1	1	15
5	2	4	1	0.08	15	1	1	1	1	15
5	2	4	1	0.08	15	1	1	1	1	15
5	2	4	1	0.08	15	1	1	1	1	15
5	2	4	1	0.08	15	1	1	1	1	15
5	2	4	1	0.08	15	1	1	1	1	15
5	2	4	1	0.08	15	1	1	1	1	15
5	2	4	1	0.08	15	1	1	1	1	15
5	2	4	1	0.08	15	1	1	1	1	15
5	2	4	1	0.08	15	1	1	1	1	15
5	2	4	1	0.08	15	1	1	1	1	15
5	2	4	1	0.08	15	1	1	1	1	15
5	2	4	1	0.08	15	1	1	1	1	15
5	2	4	1	0.08	15	1	1	1	1	15
5	2	4	1	0.08	15	1	1	1	1	15
5	2	4	1	0.08	15	1	1	1	1	15
5	2	4	1	0.08	15	1	1	1	1	15
5	2	4	1	0.08	15	1	1	1	1	15
5	2	4	1	0.08	15	1	1	1	1	15
5	2	4	1	0.08	15	1	1	1	1	15
5	2	4	1	0.08	15	1	1	1	1	15
5	2	4	1	0.08	15	1	1	1	1	15
5	2	4	1	0.08	15	1	1	1	1	15
5	2	4	1	0.08	15	1	1	1	1	15
5	2	4	1	0.08	15	1	1	1	1	15
5	2	4	1	0.08	15	1	1	1	1	15
5	2	4	1	0.08	15	1	1	1	1	15
5	2	4	1	0.08	15	1	1	1	1	15
5	2	4	1	0.08	15	1	1	1	1	15
5	2	4	1	0.08	15	1	1	1	1	15
5	2	4	1	0.08	15	1	1	1	1	15
5	2	4	1	0.08	15	1	1	1	1	15
5	2	4	1	0.08	15	1	1	1	1	15
5	2	4	1	0.08	15	1	1	1	1	15
5	2	4	1	0.08	15	1	1	1	1	15
5	2	4	1	0.08	15	1	1	1	1	15
5	2	4	1	0.08	15	1	1	1	1	15
5	2	4	1	0.08	15	1	1	1	1	15
5	2	4	1	0.08	15	1	1	1	1	15
5	2	4	1	0.08	15	1	1	1	1	15
5	2	4	1	0.08	15	1	1	1	1	15
5	2	4	1	0.08	15	1	1	1	1	15
5	2	4	1	0.08	15	1	1	1	1	15
5	2	4	1	0.08	15	1	1	1	1	15
5	2	4	1	0.08	15	1	1	1	1	15
5	2	4	1	0.08	15	1	1	1	1	15
5	2	4	1	0.08	15	1	1	1	1	15
5	2	4	1	0.08	15	1	1	1	1	15
5	2	4	1	0.08	15	1	1	1	1	15
5	2	4	1	0.08	15	1	1	1	1	15
5	2	4	1	0.08	15	1	1	1	1	15
5	2	4	1	0.08	15	1	1	1	1	15
5	2	4	1	0.08	15	1	1	1	1	15
5	2	4	1	0.08	15	1	1	1	1	15
5	2	4	1	0.08	15	1	1	1	1	15
5	2	4	1	0.08	15	1	1	1	1	15
5	2	4	1	0.08	15	1	1	1	1	15
5	2	4	1	0.08	15	1	1	1	1	15
5	2	4	1	0.08	15	1	1	1	1	15
5	2	4	1	0.08	15	1	1	1	1	15
5	2	4	1	0.08	15	1	1	1	1	15
5	2	4	1	0.08	15	1	1	1	1	15
5	2	4	1	0.08	15	1	1	1	1	15
5	2	4	1	0.08	15	1	1	1	1	15
5	2	4	1	0.08	15	1	1	1	1	15
5	2	4	1	0.08	15	1	1	1	1	15
5	2	4	1	0.08	15	1	1	1	1	15
5	2	4	1	0.08	15	1	1	1	1	15
5	2	4	1	0.08	15	1	1	1	1	15
5	2	4	1	0.08	15	1	1	1	1	15
5	2	4	1	0.08	15	1	1	1	1	15
5	2	4	1	0.08	15	1	1	1	1	15
5	2	4	1	0.08	15	1	1	1	1	15
5	2	4	1	0.08	15	1	1	1	1	15
5	2	4	1	0.08	15	1	1	1	1	15
5	2	4	1	0.08	15	1	1	1	1	15
5	2	4	1	0.08	15	1	1	1	1	15
5	2	4	1	0.08	15	1	1	1	1	15
5	2	4	1	0.08	15	1	1	1	1	15
5	2	4	1	0.08	15	1	1	1	1	15
5	2	4	1	0.08	15	1	1	1	1	15
5	2	4	1	0.08	15	1	1	1	1	15
5	2	4	1	0.08	15	1	1	1	1	15
5	2	4	1	0.08	15	1	1	1	1	15
5	2	4	1	0.08	15	1	1	1	1	15
5	2	4	1	0.08	15	1	1	1	1	15
5	2	4	1	0.08	15	1	1	1	1	15
5	2	4	1	0.08	15	1	1	1	1	15
5	2	4	1	0.08	15	1	1	1	1	15
5	2	4	1	0.08	15	1	1	1	1	15
5	2	4	1	0.08	15	1	1	1	1	15
5	2	4	1	0.08	15	1	1	1	1	15
5	2	4	1	0.08	15	1	1	1	1	15
5	2	4	1	0.08	15	1	1	1	1	15
5	2	4	1	0.08	15	1	1	1	1	15
5	2	4	1	0.08	15	1	1	1	1	15
5	2	4	1	0.08	15	1	1	1	1	15
5	2	4	1	0.08	15	1	1	1	1	15
5	2	4	1	0.08	15	1	1	1	1	15
5	2	4	1	0.08	15	1	1	1	1	15
5	2	4	1	0.08	15	1	1	1	1	15
5	2	4	1	0.08	15	1	1	1	1	15
5	2	4	1	0.08	15	1	1	1	1	15
5	2	4	1	0.08	15	1	1	1	1	15
5	2	4	1	0.08	15	1	1	1	1	15
5	2	4	1	0.08	15	1	1	1	1	15
5	2	4	1	0.08	15	1	1	1	1	15
5	2	4	1	0.08	15	1	1	1	1	15
5	2	4	1	0.08	15	1	1	1	1	15
5	2	4	1	0.08	15	1	1	1	1	15
5	2	4	1	0.08	15	1	1	1	1	15
5	2	4	1	0.08	15	1	1	1	1	15
5	2	4	1	0.08	15	1	1	1	1	15
5	2	4	1	0.08	15	1	1	1	1	15
5	2	4	1	0.08	15	1	1	1	1	15
5	2	4	1	0.08	15	1	1	1	1	15
5	2	4	1	0.08	15	1	1	1	1	15
5	2	4	1	0.08	15	1	1	1	1	15
5	2	4	1	0.08	15	1	1	1	1	15
5	2	4	1	0.08	15	1	1	1	1	15
5	2	4	1	0.08	15	1	1	1	1	15
5	2	4	1	0.08	15	1	1	1	1	15
5	2	4	1	0.08	15	1	1	1	1	15
5	2	4	1	0.08	15	1	1	1	1	15
5	2	4	1	0.08	15	1	1	1	1	15
5	2	4	1	0.08	15	1	1	1	1	15
5	2	4	1	0.08	15	1	1	1	1	15
5	2	4	1	0.08	15	1	1	1	1	15
5	2	4	1	0.08	15	1	1	1	1	15
5	2	4	1	0.08	15	1	1	1	1	15
5	2	4	1	0.08	15	1	1	1	1	15
5	2	4	1	0.08	15	1	1	1	1	15
5	2	4	1	0.08	15	1	1	1	1	15
5	2	4	1	0.08	15	1	1	1	1	15
5	2	4	1	0.08	15	1	1	1	1	15
5	2	4	1	0.08	15	1	1	1	1	15
5	2	4	1	0.08	15	1	1	1	1	15
5	2	4	1	0.08	15	1	1	1	1	15
5	2	4	1	0.08	15	1	1	1	1	15
5	2	4	1	0.08	15	1	1	1	1	15
5	2	4	1	0.08	15	1	1	1	1	15
5	2	4	1	0.08	15	1	1	1	1	15
5	2	4	1	0.08	15	1	1	1	1	15
5	2	4	1	0.08	15	1	1	1	1	15
5	2	4	1	0.08	15	1	1	1	1	15
5	2	4	1	0.08	15	1	1	1	1	15
5	2	4	1	0.08	15	1	1	1	1	15
5	2	4	1	0.08	15	1	1	1	1	15
5	2	4	1	0.08	15	1	1	1	1	15
5	2	4	1	0.08	15	1	1	1	1	15
5	2	4	1	0.08	15	1	1	1	1	15
5	2	4	1	0.08	15	1	1	1	1	15
5	2	4	1	0.08	15	1	1	1	1	15
5	2	4	1	0.08	15	1	1	1	1	15
5	2	4	1	0.08	15	1	1	1	1	15
5	2	4	1	0.08	15	1	1	1	1	15
5	2	4	1	0.08	15	1	1	1	1	15
5	2	4	1	0.08	15	1	1	1	1	15
5	2	4	1	0.08	15	1	1	1	1	15
5	2	4	1	0.08	15	1	1	1	1	15
5	2	4	1	0.08	15	1	1	1	1	15
5	2	4	1	0.08	15	1	1	1	1	15
5	2	4	1	0.08	15	1	1	1	1	15
5	2	4	1	0.08	15	1	1	1	1	15
5	2	4	1	0.08	15	1	1	1	1	15
5	2	4	1	0.08	15	1	1	1	1	15
5	2	4	1	0.08	15	1	1	1	1	15
5	2	4	1	0.08	15	1	1	1	1	15
5	2	4	1	0.08	15	1	1	1	1	15
5	2	4	1	0.08	15	1	1	1	1	15
5	2	4	1	0.08	15	1	1	1	1	15
5	2	4	1	0.08	15	1	1	1	1	15
5	2	4	1	0.08	15	1	1	1	1	15
5	2	4	1	0.08	15	1	1	1	1	15
5	2	4	1	0.08	15	1	1	1	1	15
5	2	4	1	0.08	15	1	1	1	1	15
5	2	4	1	0.08	15	1	1	1	1	15
5	2	4	1	0.08	15	1	1	1	1	15
5	2	4	1	0.08	15	1	1	1	1	15
5	2	4	1	0.08	15	1	1	1	1	15
5	2	4	1	0.08	15	1	1	1	1	15
5	2	4	1	0.08	15	1	1	1	1	15
5	2	4	1	0.08	15	1	1	1	1	15
5	2	4	1	0.08	15	1	1	1	1	15
5	2	4	1	0.08	15	1	1	1	1	15
5	2	4	1	0.08	15	1	1	1	1	15
5	2	4	1	0.08	15	1	1	1	1	15
5	2	4	1	0.08	15	1	1	1	1	15
5	2	4	1	0.08	15	1	1	1	1	15
5	2	4	1	0.08	15	1	1	1	1	15
5	2	4	1	0.08	15	1	1	1	1	15
5	2	4	1	0.08	15	1	1	1	1	15
5	2	4	1	0.08	15	1	1	1	1	15
5	2	4	1	0.08	15	1	1	1	1	15
5	2	4	1	0.08	15	1	1	1	1	15
5	2	4	1	0.08	15	1	1	1	1	15
5	2	4	1	0.08	15	1	1	1	1	15
5	2	4	1	0.08	15	1	1	1	1	15
5	2	4	1	0.08	15	1	1	1	1	15
5	2	4	1	0.08	15	1	1	1	1	15
5	2	4	1	0.08	15	1	1	1	1	15
5	2	4	1	0.08	15	1	1	1	1	15
5	2	4	1	0.08	15	1	1	1	1	15
5	2	4	1	0.08	15	1	1	1	1	15
5	2	4	1	0.08	15	1	1	1	1	15
5	2	4	1	0.08	15	1	1	1	1	15
5	2	4	1	0.08	15	1	1	1	1	15
5	2	4	1	0.08	15	1	1	1	1	15
5	2	4	1	0.08	15	1	1	1	1	15
5	2	4	1	0.08	15	1	1	1	1	15
5	2	4	1	0.08	15	1	1	1	1	15
5	2	4	1	0.08	15	1	1	1	1	15
5	2	4	1	0.08	15	1	1	1	1	15
5	2	4	1	0.08	15	1	1	1	1	15
5	2	4	1	0.08	15	1	1	1	1	15
5	2	4	1	0.08	15	1	1	1	1	15
5	2	4	1	0.08	15	1	1	1	1	15
5	2	4	1	0.08	15	1	1	1	1	15
5	2	4	1	0.08	15	1	1	1	1	15
5	2	4	1	0.08	15	1	1	1	1	15
5	2	4	1	0.08	15	1	1	1	1	15
5	2	4	1	0.08	15	1	1	1	1	15
5	2	4	1	0.08	15	1	1	1	1	15
5	2	4	1	0.08	15	1	1	1	1	15
5	2	4	1	0.08	15	1	1	1	1	15
5	2	4	1	0.08	15	1	1	1	1	15
5	2	4	1	0.08	15	2	2	2	2	15
5	2	4	1	0.08	15	2	2	2	2	15
5	2	4	1	0.08	15	2	2	2	2	15
5	2	4	1	0.08	15	2	2	2	2	15
5	2	4	1	0.08	15	2	2	2	2	15
5	2	4	1	0.08	15	2	2	2	2	15
5	2	4	1	0.08	15	2	2	2	2	15
5	2	4	1	0.08	15	2	2	2	2	15
5	2	4	1	0.08	15	2	2	2	2	15
5	2	4	1	0.08	15	2	2	2	2	15
5	2	4	1	0.08	15	2	2	2	2	15
5	2	4	1	0.08	15	2	2	2	2	15
5	2	4	1	0.08	15	2	2	2	2	15
5	2	4	1	0.08	15	2	2	2	2	15
5	2	4	1	0.08	15	2	2	2	2	15
5	2	4	1	0.08	15	2	2	2	2	15
5	2	4	1	0.08	15	2	2	2	2	15
5	2	4	1	0.08	15	2	2	2	2	15
5	2	4	1	0.08	15	2	2	2	2	15
5	2	4	1	0.08	15	2	2	2	2	15
5	2	4	1	0.08	15	2	2	2	2	15
5	2	4	1	0.08	15	2	2	2	2	15
5	2	4	1	0.08	15	2	2	2	2	15
5	2	4	1	0.08	15	2	2	2	2	15
5	2	4	1	0.08	15	2	2	2	2	15
5	2	4	1	0.08	15	2	2	2	2	15
5	2	4	1	0.08	15	2	2	2	2	15
5	2	4	1	0.08	15	2	2	2	2	15
5	2	4	1	0.08	15	2	2	2	2	15
5	2	4	1	0.08	15	2	2	2	2	15
5	2	4	1	0.08	15	2	2	2	2	15
5	2	4	1	0.08	15	2	2	2	2	15
5	2	4	1	0.08	15	2	2	2	2	15
5	2	4	1	0.08	15	2	2	2	2	15
5	2	4	1	0.08	15	2	2	2	2	15
5	2	4	1	0.08	15	2	2	2	2	15
5	2	4	1	0.08	15	2	2	2	2	15
5	2	4	1	0.08	15	2	2	2	2	15
5	2	4	1	0.08	15	2	2	2	2	15
5	2	4	1	0.08	15	2	2	2	2	15
5	2	4	1	0.08	15	2	2	2	2	15
5	2	4	1	0.08	15	2	2	2	2	15
5	2	4	1	0.08	15	2	2	2	2	15
5	2	4	1	0.08	15	2	2	2	2	15
5	2	4	1	0.08	15	2	2	2	2	15
5	2	4	1	0.08	15	2	2	2	2	15
5	2	4	1	0.08	15	2	2	2	2	15
5	2	4	1	0.08	15	2	2	2	2	15
5	2	4	1	0.08	15	2	2	2	2	15
5	2	4	1	0.08	15	2	2	2	2	15
5	2	4	1	0.08	15	2	2	2	2	15
5	2	4	1	0.08	15	2	2	2	2	15
5	2	4	1	0.08	15	2	2	2	2	15
5	2	4	1	0.08	15	2	2	2	2	15
5	2	4	1	0.08	15	2	2	2	2	15
5	2	4	1	0.08	15	2	2	2	2	15
5	2	4	1	0.08	15	2	2	2	2	15
5	2	4	1	0.08	15	2	2	2	2	15
5	2	4	1	0.08	15	2	2	2	2	15
5	2	4	1	0.08	15	2	2	2	2	15
5	2	4	1	0.08	15	2	2	2	2	15
5	2	4	1	0.08	15	2	2	2	2	15
5	2	4	1	0.08	15	2	2	2	2	15
5	2	4	1	0.08	15	2	2	2	2	15
5	2	4	1	0.08	15	2	2	2	2	15
5	2	4	1	0.08	15	2	2	2	2	15
5	2	4	1	0.08	15	2	2	2	2	15
5	2	4	1	0.08	15	2	2	2	2	15
5	2	4	1	0.08	15	2	2	2	2	15
5	2	4	1	0.08	15	2	2	2	2	15
5	2	4	1	0.08	15	2	2	2	2	15
5	2	4	1	0.08	15	2	2	2	2	15
5	2	4	1	0.08	15	2	2	2	2	15
5	2	4	1	0.08	15	2	2	2	2	15
5	2	4	1	0.08	15	2	2	2	2	15
5	2	4	1	0.08	15	2	2	2	2	15
5	2	4	1	0.08	15	2	2	2	2	15
5	2	4	1	0.08	15	2	2	2	2	15
5	2	4	1	0.08	15	2	2	2	2	15
5	2	4	1	0.08	15	2	2	2	2	15
5	2	4	1	0.08	15	2	2	2	2	15
5	2	4	1	0.08	15	2	2	2	2	15
5	2	4	1	0.08	15	2	2	2	2	15
5	2	4	1	0.08	15	2	2	2	2	15
5	2	4	1	0.08	15	2	2	2	2	15
5	2	4	1	0.08	15	2	2	2	2	15
5	2	4	1	0.08	15	2	2	2	2	15
5	2	4	1	0.08	15	2	2	2	2	15
5	2	4	1	0.08	15	2	2	2	2	15
5	2	4	1	0.08	15	2	2	2	2	15
5	2	4	1	0.08	15	2	2	2	2	15
5	2	4	1	0.08	15	2	2	2	2	15
5	2	4	1	0.08	15	2	2	2	2	15
5	2	4	1	0.08	15	2	2	2	2	15
5	2	4	1	0.08	15	2	2	2	2	15
5	2	4	1	0.08	15	2	2	2	2	15
5	2	4	1	0.08	15	2	2	2	2	15
5	2	4	1	0.08	15	2	2	2	2	15
5	2	4	1	0.08	15	2	2	2	2	15
5	2	4	1	0.08	15	2	2	2	2	15
5	2	4	1	0.08	15	2	2	2	2	15
5	2	4	1	0.08	15	2	2	2	2	15
5	2	4	1	0.08	15	2	2	2	2	15
5	2	4	1	0.08	15	2	2	2	2	15
5	2	4	1	0.08	15	2	2	2	2	15
5	2	4	1	0.08	15	2	2	2	2	15
5	2	4	1	0.08	15	2	2	2	2	15
5	2	4	1	0.08	15	2	2	2	2	15
5	2	4	1	0.08	15	2	2	2	2	15
5	2	4	1	0.08	15	2	2	2	2	15
5	2	4	1	0.08	15	2	2	2	2	15
5	2	4	1	0.08	15	2	2	2	2	15
5	2	4	1	0.08	15	2	2	2	2	15
5	2	4	1	0.08	15	2	2	2	2	15
5	2	4	1	0.08	15	2	2	2	2	15
5	2	4	1	0.08	15	3	3	3	3	15
5	2	4	1	0.08	15	3	3	3	3	15
5	2	4	1	0.08	15	3	3	3	3	15
5	2	4	1	0.08	15	3	3	3	3	15
5	2	4	1	0.08	15	3	3	3	3	15
5	2	4	1	0.08	15	3	3	3	3	15
5	2	4	1	0.08	15	3	3	3	3	15
5	2	4	1	0.08	15	3	3	3	3	15
5	2	4	1	0.08	15	3	3	3	3	15
5	2	4	1	0.08	15	3	3	3	3	15
5	2	4	1	0.08	15	3	3	3	3	15
5	2	4	1	0.08	15	3	3	3	3	15
5	2	4	1	0.08	15	3	3	3	3	15
5	2	4	1	0.08	15	3	3	3	3	15
5	2	4	1	0.08	15	3	3	3	3	15
5	2	4	1	0.08	15	3	3	3	3	15
5	2	4	1	0.08	15	3	3	3	3	15
5	2	4	1	0.08	15	3	3	3	3	15
5	2	4	1	0.08	15	3	3	3	3	15
5	2	4	1	0.08	15	3	3	3	3	15
5	2	4	1	0.08	15	3	3	3	3	15
5	2	4	1	0.08	15	4	4	4	4	15
5	2	4	1	0.08	15	4	4	4	4	15
5	2	4	1	0.08	15	4	4	4	4	15
5	2	4	1	0.08	15	5	5	5	5	15
5	2	4	1	0.16	1	2	2	2	4	1	4	10
5	2	4	1	0.16	1	2	2	2	4	1	4	10
5	2	4	1	0.16	1	2	2	2	4	1	4	10
5	2	4	1	0.16	1	2	2	2	4	1	4	10
5	2	4	1	0.16	1	2	2	2	4	1	4	10
5	2	4	1	0.16	1	2	3	2	4	1	4	10
5	2	4	1	0.16	1	2	3	2	4	1	4	10
5	2	4	1	0.16	1	2	3	2	4	1	4	10
5	2	4	1	0.16	1	3	3	3	5	1	6	8
5	2	4	1	0.16	1	3	3	3	5	1	6	8
5	2	4	1	0.16	1	3	3	3	5	1	6	8
5	2	4	1	0.16	1	3	3	3	5	1	6	8
5	2	4	1	0.16	1	3	3	3	5	1	6	8
5	2	4	1	0.16	1	3	4	3	5	1	6	8
5	2	4	1	0.16	1	3	4	3	5	1	6	8
5	2	4	1	0.16	1	3	5	3	5	1	6	8
5	2	4	1	0.16	1	4	4	4	6	1	8	6
5	2	4	1	0.16	3	1	1	1	2	3	12
5	2	4	1	0.16	3	1	1	1	2	3	12
5	2	4	1	0.16	3	1	1	1	2	3	12
5	2	4	1	0.16	3	1	1	1	2	3	12
5	2	4	1	0.16	3	1	1	1	2	3	12
5	2	4	1	0.16	3	1	1	1	2	3	12
5	2	4	1	0.16	3	1	1	1	2	3	12
5	2	4	1	0.16	3	1	1	1	2	3	12
5	2	4	1	0.16	3	1	1	1	2	3	12
5	2	4	1	0.16	3	1	1	1	2	3	12
5	2	4	1	0.16	3	1	1	1	2	3	12
5	2	4	1	0.16	3	1	1	1	2	3	12
5	2	4	1	0.16	3	1	1	1	2	3	12
5	2	4	1	0.16	3	1	1	1	2	3	12
5	2	4	1	0.16	3	1	1	1	2	3	12
5	2	4	1	0.16	3	1	1	1	2	3	12
5	2	4	1	0.16	3	1	1	1	2	3	12
5	2	4	1	0.16	3	1	1	1	2	3	12
5	2	4	1	0.16	3	1	1	1	2	3	12
5	2	4	1	0.16	3	1	1	1	2	3	12
5	2	4	1	0.16	3	1	1	1	2	3	12
5	2	4	1	0.16	3	1	1	1	2	3	12
5	2	4	1	0.16	3	1	1	1	2	3	12
5	2	4	1	0.16	3	1	1	1	2	3	12
5	2	4	1	0.16	3	1	1	1	2	3	12
5	2	4	1	0.16	3	1	1	1	2	3	12
5	2	4	1	0.16	3	1	1	1	2	3	12
5	2	4	1	0.16	3	1	1	1	2	3	12
5	2	4	1	0.16	3	1	1	1	2	3	12
5	2	4	1	0.16	3	1	1	1	2	3	12
5	2	4	1	0.16	3	1	1	1	2	3	12
5	2	4	1	0.16	3	1	1	1	2	3	12
5	2	4	1	0.16	3	1	1	1	2	3	12
5	2	4	1	0.16	3	1	1	1	2	3	12
5	2	4	1	0.16	3	1	1	1	2	3	12
5	2	4	1	0.16	3	1	1	1	2	3	12
5	2	4	1	0.16	3	1	1	1	2	3	12
5	2	4	1	0.16	3	1	1	1	2	3	12
5	2	4	1	0.16	3	1	1	1	2	3	12
5	2	4	1	0.16	3	1	1	1	2	3	12
5	2	4	1	0.16	3	1	1	1	2	3	12
5	2	4	1	0.16	3	1	1	1	2	3	12
5	2	4	1	0.16	3	1	1	1	2	3	12
5	2	4	1	0.16	3	1	1	1	2	3	12
5	2	4	1	0.16	3	1	1	1	2	3	12
5	2	4	1	0.16	3	1	1	1	2	3	12
5	2	4	1	0.16	3	1	1	1	2	3	12
5	2	4	1	0.16	3	1	1	1	2	3	12
5	2	4	1	0.16	3	1	1	1	2	3	12
5	2	4	1	0.16	3	1	1	1	2	3	12
5	2	4	1	0.16	3	1	1	1	2	3	12
5	2	4	1	0.16	3	1	1	1	2	3	12
5	2	4	1	0.16	3	1	1	1	2	3	12
5	2	4	1	0.16	3	1	1	1	2	3	12
5	2	4	1	0.16	3	1	1	1	2	3	12
5	2	4	1	0.16	3	1	1	1	2	3	12
5	2	4	1	0.16	3	1	1	1	2	3	12
5	2	4	1	0.16	3	1	1	1	2	3	12
5	2	4	1	0.16	3	1	1	1	2	3	12
5	2	4	1	0.16	3	1	1	1	2	3	12
5	2	4	1	0.16	3	1	1	1	2	3	12
5	2	4	1	0.16	3	1	1	1	2	3	12
5	2	4	1	0.16	3	1	1	1	2	3	12
5	2	4	1	0.16	3	1	1	1	2	3	12
5	2	4	1	0.16	3	1	1	1	2	3	12
5	2	4	1	0.16	3	1	1	1	2	3	12
5	2	4	1	0.16	3	1	1	1	2	3	12
5	2	4	1	0.16	3	1	1	1	2	3	12
5	2	4	1	0.16	3	1	1	1	2	3	12
5	2	4	1	0.16	3	1	1	1	2	3	12
5	2	4	1	0.16	3	1	1	1	2	3	12
5	2	4	1	0.16	3	1	1	1	2	3	12
5	2	4	1	0.16	3	1	1	1	2	3	12
5	2	4	1	0.16	3	1	1	1	2	3	12
5	2	4	1	0.16	3	1	1	1	2	3	12
5	2	4	1	0.16	3	1	1	1	2	3	12
5	2	4	1	0.16	3	1	1	1	2	3	12
5	2	4	1	0.16	3	1	1	1	2	3	12
5	2	4	1	0.16	3	1	1	1	2	3	12
5	2	4	1	0.16	3	1	1	1	2	3	12
5	2	4	1	0.16	3	1	1	1	2	3	12
5	2	4	1	0.16	3	1	1	1	2	3	12
5	2	4	1	0.16	3	1	1	1	2	3	12
5	2	4	1	0.16	3	1	1	1	2	3	12
5	2	4	1	0.16	3	1	1	1	2	3	12
5	2	4	1	0.16	3	1	1	1	2	3	12
5	2	4	1	0.16	3	1	1	1	2	3	12
5	2	4	1	0.16	3	1	1	1	2	3	12
5	2	4	1	0.16	3	1	1	1	2	3	12
5	2	4	1	0.16	3	1	1	1	2	3	12
5	2	4	1	0.16	3	1	1	1	2	3	12
5	2	4	1	0.16	3	1	1	1	2	3	12
5	2	4	1	0.16	3	1	2	1	2	3	12
5	2	4	1	0.16	3	1	2	1	2	3	12
5	2	4	1	0.16	3	1	2	1	2	3	12
5	2	4	1	0.16	3	1	2	1	2	3	12
5	2	4	1	0.16	3	1	2	1	2	3	12
5	2	4	1	0.16	3	1	2	1	2	3	12
5	2	4	1	0.16	3	1	2	1	2	3	12
5	2	4	1	0.16	3	1	2	1	2	3	12
5	2	4	1	0.16	3	1	2	1	2	3	12
5	2	4	1	0.16	3	1	2	1	2	3	12
5	2	4	1	0.16	3	1	2	1	2	3	12
5	2	4	1	0.16	3	1	2	1	2	3	12
5	2	4	1	0.16	3	1	2	1	2	3	12
5	2	4	1	0.16	3	1	2	1	2	3	12
5	2	4	1	0.16	3	1	2	1	2	3	12
5	2	4	1	0.16	3	1	2	1	2	3	12
5	2	4	1	0.16	3	1	2	1	2	3	12
5	2	4	1	0.16	3	1	2	1	2	3	12
5	2	4	1	0.16	3	1	2	1	2	3	12
5	2	4	1	0.16	3	1	2	1	2	3	12
5	2	4	1	0.16	3	1	2	1	2	3	12
5	2	4	1	0.16	3	1	2	1	2	3	12
5	2	4	1	0.16	3	1	2	1	2	3	12
5	2	4	1	0.16	3	1	2	1	2	3	12
5	2	4	1	0.16	3	1	2	1	2	3	12
5	2	4	1	0.16	3	1	2	1	2	3	12
5	2	4	1	0.16	3	2	2	2	3	3	12
5	2	4	1	0.16	3	2	2	2	3	3	12
5	2	4	1	0.16	3	2	2	2	3	3	12
5	2	4	1	0.16	3	2	2	2	3	3	12
5	2	4	1	0.16	3	2	2	2	3	3	12
5	2	4	1	0.16	3	2	2	2	3	3	12
5	2	4	1	0.16	3	2	2	2	3	3	12
5	2	4	1	0.16	3	2	2	2	3	3	12
5	2	4	1	0.16	3	2	2	2	3	3	12
5	2	4	1	0.16	3	2	2	2	3	3	12
5	2	4	1	0.16	3	2	2	2	3	3	12
5	2	4	1	0.16	3	2	2	2	3	3	12
5	2	4	1	0.16	3	2	2	2	3	3	12
5	2	4	1	0.16	3	2	2	2	3	3	12
5	2	4	1	0.16	3	2	2	2	3	3	12
5	2	4	1	0.16	3	2	2	2	3	3	12
5	2	4	1	0.16	3	2	2	2	3	3	12
5	2	4	1	0.16	3	2	2	2	3	3	12
5	2	4	1	0.16	3	2	2	2	3	3	12
5	2	4	1	0.16	3	2	2	2	3	3	12
5	2	4	1	0.16	3	2	2	2	3	3	12
5	2	4	1	0.16	3	2	2	2	3	3	12
5	2	4	1	0.16	3	2	2	2	3	3	12
5	2	4	1	0.16	3	2	2	2	3	3	12
5	2	4	1	0.16	3	2	2	2	3	3	12
5	2	4	1	0.16	3	2	2	2	3	3	12
5	2	4	1	0.16	3	2	2	2	3	3	12
5	2	4	1	0.16	3	2	2	2	3	3	12
5	2	4	1	0.16	3	2	2	2	3	3	12
5	2	4	1	0.16	3	2	2	2	3	3	12
5	2	4	1	0.16	3	2	2	2	3	3	12
5	2	4	1	0.16	3	2	2	2	3	3	12
5	2	4	1	0.16	3	2	2	2	3	3	12
5	2	4	1	0.16	3	2	2	2	3	3	12
5	2	4	1	0.16	3	2	2	2	3	3	12
5	2	4	1	0.16	3	2	2	2	3	3	12
5	2	4	1	0.16	3	2	2	2	3	3	12
5	2	4	1	0.16	3	2	2	2	3	3	12
5	2	4	1	0.16	3	2	2	2	3	3	12
5	2	4	1	0.16	3	2	2	2	3	3	12
5	2	4	1	0.16	3	2	2	2	3	3	12
5	2	4	1	0.16	3	2	2	2	3	3	12
5	2	4	1	0.16	3	2	2	2	3	3	12
5	2	4	1	0.16	3	2	2	2	3	3	12
5	2	4	1	0.16	3	2	2	2	3	3	12
5	2	4	1	0.16	3	2	2	2	3	3	12
5	2	4	1	0.16	3	2	2	2	3	3	12
5	2	4	1	0.16	3	2	2	2	3	3	12
5	2	4	1	0.16	3	2	2	2	3	3	12
5	2	4	1	0.16	3	2	2	2	3	3	12
5	2	4	1	0.16	3	2	2	2	3	3	12
5	2	4	1	0.16	3	2	2	2	3	3	12
5	2	4	1	0.16	3	2	2	2	3	3	12
5	2	4	1	0.16	3	2	2	2	3	3	12
5	2	4	1	0.16	3	2	2	2	3	3	12
5	2	4	1	0.16	3	2	2	2	3	3	12
5	2	4	1	0.16	3	2	2	2	3	3	12
5	2	4	1	0.16	3	2	2	2	3	3	12
5	2	4	1	0.16	3	2	2	2	3	3	12
5	2	4	1	0.16	3	2	2	2	3	3	12
5	2	4	1	0.16	3	2	2	2	3	3	12
5	2	4	1	0.16	3	2	2	2	3	3	12
5	2	4	1	0.16	3	2	2	2	3	3	12
5	2	4	1	0.16	3	2	2	2	3	3	12
5	2	4	1	0.16	3	2	2	2	3	3	12
5	2	4	1	0.16	3	2	2	2	3	3	12
5	2	4	1	0.16	3	2	2	2	3	3	12
5	2	4	1	0.16	3	2	2	2	3	3	12
5	2	4	1	0.16	3	2	2	2	3	3	12
5	2	4	1	0.16	3	2	2	2	3	3	12
5	2	4	1	0.16	3	2	2	2	3	3	12
5	2	4	1	0.16	3	2	2	2	3	3	12
5	2	4	1	0.16	3	2	2	2	3	3	12
5	2	4	1	0.16	3	2	2	2	3	3	12
5	2	4	1	0.16	3	2	2	2	3	3	12
5	2	4	1	0.16	3	2	2	2	3	3	12
5	2	4	1	0.16	3	2	2	2	3	3	12
5	2	4	1	0.16	3	2	2	2	3	3	12
5	2	4	1	0.16	3	2	2	2	3	3	12
5	2	4	1	0.16	3	2	2	2	3	3	12
5	2	4	1	0.16	3	2	2	2	3	3	12
5	2	4	1	0.16	3	2	2	2	3	3	12
5	2	4	1	0.16	3	2	2	2	3	3	12
5	2	4	1	0.16	3	2	2	2	3	3	12
5	2	4	1	0.16	3	2	2	2	3	3	12
5	2	4	1	0.16	3	2	2	2	3	3	12
5	2	4	1	0.16	3	2	2	2	3	3	12
5	2	4	1	0.16	3	2	2	2	3	3	12
5	2	4	1	0.16	3	2	2	2	3	3	12
5	2	4	1	0.16	3	2	2	2	3	3	12
5	2	4	1	0.16	3	2	2	2	3	3	12
5	2	4	1	0.16	3	2	2	2	3	3	12
5	2	4	1	0.16	3	2	2	2	3	3	12
5	2	4	1	0.16	3	2	2	2	3	3	12
5	2	4	1	0.16	3	2	2	2	4	3	0	12
5	2	4	1	0.16	3	2	2	2	4	3	0	12
5	2	4	1	0.16	3	2	2	2	4	3	0	12
5	2	4	1	0.16	3	2	2	2	4	3	0	12
5	2	4	1	0.16	3	2	2	2	4	3	0	12
5	2	4	1	0.16	3	2	3	2	3	3	12
5	2	4	1	0.16	3	2	3	2	3	3	12
5	2	4	1	0.16	3	2	3	2	3	3	12
5	2	4	1	0.16	3	2	3	2	3	3	12
5	2	4	1	0.16	3	2	3	2	3	3	12
5	2	4	1	0.16	3	2	3	2	3	3	12
5	2	4	1	0.16	3	2	3	2	3	3	12
5	2	4	1	0.16	3	2	3	2	3	3	12
5	2	4	1	0.16	3	2	3	2	3	3	12
5	2	4	1	0.16	3	2	3	2	3	3	12
5	2	4	1	0.16	3	2	3	2	3	3	12
5	2	4	1	0.16	3	2	3	2	3	3	12
5	2	4	1	0.16	3	2	3	2	3	3	12
5	2	4	1	0.16	3	2	3	2	3	3	12
5	2	4	1	0.16	3	2	3	2	3	3	12
5	2	4	1	0.16	3	2	3	2	3	3	12
5	2	4	1	0.16	3	2	3	2	3	3	12
5	2	4	1	0.16	3	2	3	2	3	3	12
5	2	4	1	0.16	3	2	3	2	3	3	12
5	2	4	1	0.16	3	2	3	2	3	3	12
5	2	4	1	0.16	3	2	3	2	3	3	12
5	2	4	1	0.16	3	2	3	2	3	3	12
5	2	4	1	0.16	3	2	3	2	3	3	12
5	2	4	1	0.16	3	2	3	2	3	3	12
5	2	4	1	0.16	3	2	3	2	3	3	12
5	2	4	1	0.16	3	2	3	2	3	3	12
5	2	4	1	0.16	3	2	3	2	3	3	12
5	2	4	1	0.16	3	2	3	2	3	3	12
5	2	4	1	0.16	3	2	3	2	3	3	12
5	2	4	1	0.16	3	2	3	2	3	3	12
5	2	4	1	0.16	3	3	3	3	4	3	12
5	2	4	1	0.16	3	3	3	3	4	3	12
5	2	4	1	0.16	3	3	3	3	4	3	12
5	2	4	1	0.16	3	3	3	3	4	3	12
5	2	4	1	0.16	3	3	3	3	4	3	12
5	2	4	1	0.16	3	3	3	3	4	3	12
5	2	4	1	0.16	3	3	3	3	4	3	12
5	2	4	1	0.16	3	3	3	3	4	3	12
5	2	4	1	0.16	3	3	3	3	4	3	12
5	2	4	1	0.16	3	3	3	3	4	3	12
5	2	4	1	0.16	3	3	3	3	4	3	12
5	2	4	1	0.16	3	3	3	3	4	3	12
5	2	4	1	0.16	3	3	3	3	4	3	12
5	2	4	1	0.16	3	3	3	3	4	3	12
5	2	4	1	0.16	3	3	3	3	4	3	12
5	2	4	1	0.16	3	3	3	3	4	3	12
5	2	4	1	0.16	3	3	3	3	4	3	12
5	2	4	1	0.16	3	3	3	3	4	3	12
5	2	4	1	0.16	3	3	3	3	4	3	12
5	2	4	1	0.16	3	3	3	3	4	3	12
5	2	4	1	0.16	3	3	3	3	4	3	12
5	2	4	1	0.16	3	3	3	3	4	3	12
5	2	4	1	0.16	3	3	3	3	4	3	12
5	2	4	1	0.16	3	3	3	3	4	3	12
5	2	4	1	0.16	3	3	3	3	4	3	12
5	2	4	1	0.16	3	3	3	3	4	3	12
5	2	4	1	0.16	3	3	3	3	4	3	12
5	2	4	1	0.16	3	3	3	3	4	3	12
5	2	4	1	0.16	3	3	3	3	4	3	12
5	2	4	1	0.16	3	3	3	3	4	3	12
5	2	4	1	0.16	3	3	3	3	4	3	12
5	2	4	1	0.16	3	3	3	3	4	3	12
5	2	4	1	0.16	3	3	3	3	4	3	12
5	2	4	1	0.16	3	3	3	3	4	3	12
5	2	4	1	0.16	3	3	3	3	5	3	2	10
5	2	4	1	0.16	3	3	3	3	5	3	2	10
5	2	4	1	0.16	3	3	3	3	5	3	2	10
5	2	4	1	0.16	3	3	3	3	5	3	2	10
5	2	4	1	0.16	3	3	3	3	5	3	2	10
5	2	4	1	0.16	3	3	3	3	5	3	2	10
5	2	4	1	0.16	3	3	3	3	5	3	2	10
5	2	4	1	0.16	3	3	3	3	5	3	2	10
5	2	4	1	0.16	3	3	3	3	5	3	2	10
5	2	4	1	0.16	3	3	4	3	4	3	12
5	2	4	1	0.16	3	3	4	3	4	3	12
5	2	4	1	0.16	3	3	4	3	4	3	12
5	2	4	1	0.16	3	3	4	3	4	3	12
5	2	4	1	0.16	3	3	4	3	4	3	12
5	2	4	1	0.16	3	3	4	3	4	3	12
5	2	4	1	0.16	3	3	4	3	4	3	12
5	2	4	1	0.16	3	3	4	3	4	3	12
5	2	4	1	0.16	3	3	4	3	4	3	12
5	2	4	1	0.16	3	3	4	3	4	3	12
5	2	4	1	0.16	3	3	4	3	4	3	12
5	2	4	1	0.16	3	4	4	4	5	3	12
5	2	4	1	0.16	3	4	4	4	5	3	12
5	2	4	1	0.16	3	4	4	4	5	3	12
5	2	4	1	0.16	3	4	4	4	6	3	4	8
5	2	4	1	0.16	3	4	4	4	6	3	4	8
5	2	4	1	0.16	3	4	4	4	6	3	4	8
5	2	4	1	0.16	3	4	4	4	6	3	4	8
5	2	4	1	0.16	3	4	6	4	6	3	4	8
5	2	4	1	0.16	5	2	2	2	3	5	10
5	2	4	1	0.16	5	2	2	2	3	5	10
5	2	4	1	0.16	5	2	2	2	3	5	10
5	2	4	1	0.16	5	2	2	2	3	5	10
5	2	4	1	0.16	5	2	2	2	3	5	10
5	2	4	1	0.16	5	2	2	2	3	5	10
5	2	4	1	0.16	5	2	2	2	3	5	10
5	2	4	1	0.16	5	2	2	2	3	5	10
5	2	4	1	0.16	5	2	2	2	3	5	10
5	2	4	1	0.16	5	2	2	2	3	5	10
5	2	4	1	0.16	5	2	2	2	3	5	10
5	2	4	1	0.16	5	2	2	2	3	5	10
5	2	4	1	0.16	5	2	2	2	3	5	10
5	2	4	1	0.16	5	2	2	2	3	5	10
5	2	4	1	0.16	5	2	2	2	3	5	10
5	2	4	1	0.16	5	2	2	2	3	5	10
5	2	4	1	0.16	5	2	2	2	3	5	10
5	2	4	1	0.16	5	2	2	2	3	5	10
5	2	4	1	0.16	5	2	2	2	3	5	10
5	2	4	1	0.16	5	2	2	2	3	5	10
5	2	4	1	0.16	5	2	2	2	3	5	10
5	2	4	1	0.16	5	2	2	2	3	5	10
5	2	4	1	0.16	5	2	2	2	3	5	10
5	2	4	1	0.16	5	2	2	2	3	5	10
5	2	4	1	0.16	5	2	2	2	3	5	10
5	2	4	1	0.16	5	2	2	2	3	5	10
5	2	4	1	0.16	5	2	2	2	3	5	10
5	2	4	1	0.16	5	2	2	2	3	5	10
5	2	4	1	0.16	5	2	2	2	3	5	10
5	2	4	1	0.16	5	2	2	2	3	5	10
5	2	4	1	0.16	5	2	2	2	3	5	10
5	2	4	1	0.16	5	2	2	2	3	5	10
5	2	4	1	0.16	5	2	2	2	3	5	10
5	2	4	1	0.16	5	2	2	2	3	5	10
5	2	4	1	0.16	5	2	2	2	3	5	10
5	2	4	1	0.16	5	2	2	2	3	5	10
5	2	4	1	0.16	5	2	3	2	3	5	10
5	2	4	1	0.16	5	2	3	2	3	5	10
5	2	4	1	0.16	5	2	3	2	3	5	10
5	2	4	1	0.16	5	2	3	2	3	5	10
5	2	4	1	0.16	5	2	3	2	3	5	10
5	2	4	1	0.16	5	2	3	2	3	5	10
5	2	4	1	0.16	5	2	3	2	3	5	10
5	2	4	1	0.16	5	2	3	2	3	5	10
5	2	4	1	0.16	5	2	3	2	3	5	10
5	2	4	1	0.16	5	2	3	2	3	5	10
5	2	4	1	0.16	5	2	3	2	3	5	10
5	2	4	1	0.16	5	2	3	2	3	5	10
5	2	4	1	0.16	5	2	3	2	3	5	10
5	2	4	1	0.16	5	2	3	2	3	5	10
5	2	4	1	0.16	5	3	3	3	4	5	10
5	2	4	1	0.16	5	3	3	3	4	5	10
5	2	4	1	0.16	5	3	3	3	4	5	10
5	2	4	1	0.16	5	3	3	3	4	5	10
5	2	4	1	0.16	5	3	3	3	4	5	10
5	2	4	1	0.16	5	3	3	3	4	5	10
5	2	4	1	0.16	5	3	3	3	4	5	10
5	2	4	1	0.16	5	3	3	3	4	5	10
5	2	4	1	0.16	5	3	3	3	4	5	10
5	2	4	1	0.16	5	3	3	3	4	5	10
5	2	4	1	0.16	5	3	3	3	4	5	10
5	2	4	1	0.16	5	3	3	3	4	5	10
5	2	4	1	0.16	5	3	3	3	4	5	10
5	2	4	1	0.16	5	3	3	3	4	5	10
5	2	4	1	0.16	5	3	3	3	4	5	10
5	2	4	1	0.16	5	3	3	3	4	5	10
5	2	4	1	0.16	5	3	3	3	4	5	10
5	2	4	1	0.16	5	3	3	3	4	5	10
5	2	4	1	0.16	5	3	3	3	4	5	10
5	2	4	1	0.16	5	3	3	3	4	5	10
5	2	4	1	0.16	5	3	3	3	4	5	10
5	2	4	1	0.16	5	3	3	3	4	5	10
5	2	4	1	0.16	5	3	3	3	4	5	10
5	2	4	1	0.16	5	3	3	3	4	5	10
5	2	4	1	0.16	5	3	3	3	4	5	10
5	2	4	1	0.16	5	3	3	3	4	5	10
5	2	4	1	0.16	5	3	4	3	4	5	10
5	2	4	1	0.16	5	3	4	3	4	5	10
5	2	4	1	0.16	5	3	4	3	4	5	10
5	2	4	1	0.16	5	3	4	3	4	5	10
5	2	4	1	0.16	5	3	4	3	4	5	10
5	2	4	1	0.16	5	3	4	3	4	5	10
5	2	4	1	0.16	5	3	4	3	4	5	10
5	2	4	1	0.16	5	3	4	3	4	5	10
5	2	4	1	0.16	5	3	4	3	4	5	10
5	2	4	1	0.16	5	3	4	3	4	5	10
5	2	4	1	0.16	5	3	4	3	4	5	10
5	2	4	1	0.16	5	3	4	3	4	5	10
5	2	4	1	0.16	5	3	4	3	4	5	10
5	2	4	1	0.16	5	3	4	3	4	5	10
5	2	4	1	0.16	5	4	4	4	5	5	10
5	2	4	1	0.16	5	4	4	4	5	5	10
5	2	4	1	0.16	5	4	4	4	5	5	10
5	2	4	1	0.16	5	4	4	4	5	5	10
5	2	4	1	0.16	5	4	4	4	5	5	10
5	2	4	1	0.16	5	4	4	4	5	5	10
5	2	4	1	0.16	5	4	4	4	5	5	10
5	2	4	1	0.16	5	4	4	4	5	5	10
5	2	4	1	0.16	5	4	4	4	5	5	10
5	2	4	1	0.16	5	4	4	4	5	5	10
5	2	4	1	0.16	5	4	4	4	5	5	10
5	2	4	1	0.16	5	4	4	4	5	5	10
5	2	4	1	0.16	5	4	4	4	5	5	10
5	2	4	1	0.16	5	4	4	4	5	5	10
5	2	4	1	0.16	5	4	4	4	5	5	10
5	2	4	1	0.16	5	4	5	4	5	5	10
5	2	4	1	0.16	5	4	5	4	5	5	10
5	2	4	1	0.16	5	4	5	4	5	5	10
5	2	4	1	0.16	5	4	5	4	5	5	10
5	2	4	1	0.16	5	5	5	5	6	5	10
5	2	4	1	0.16	5	5	5	5	6	5	10
5	2	4	1	0.16	5	5	5	5	6	5	10
5	2	4	1	0.16	6	3	3	3	4	6	9
5	2	4	1	0.16	6	3	3	3	4	6	9
5	2	4	1	0.16	6	3	3	3	4	6	9
5	2	4	1	0.16	8	4	4	4	5	8	7
5	2	4	1	0.16	8	4	4	4	5	8	7
5	2	4	1	0.16	8	4	4	4	5	8	7
5	2	4	1	0.16	8	4	4	4	5	8	7
5	2	4	1	0.16	8	4	4	4	5	8	7
5	2	4	1	0.16	8	4	4	4	5	8	7
5	2	4	1	0.16	8	4	4	4	5	8	7
5	2	4	1	0.16	15	0	0	0	0	15
5	2	4	1	0.16	15	0	0	0	0	15
5	2	4	1	0.16	15	0	0	0	0	15
5	2	4	1	0.16	15	0	0	0	0	15
5	2	4	1	0.16	15	0	0	0	0	15
5	2	4	1	0.16	15	0	0	0	0	15
5	2	4	1	0.16	15	0	0	0	0	15
5	2	4	1	0.16	15	0	0	0	0	15
5	2	4	1	0.16	15	0	0	0	0	15
5	2	4	1	0.16	15	0	0	0	0	15
5	2	4	1	0.16	15	0	0	0	0	15
5	2	4	1	0.16	15	0	0	0	0	15
5	2	4	1	0.16	15	0	0	0	0	15
5	2	4	1	0.16	15	0	0	0	0	15
5	2	4	1	0.16	15	0	0	0	0	15
5	2	4	1	0.16	15	0	0	0	0	15
5	2	4	1	0.16	15	0	0	0	0	15
5	2	4	1	0.16	15	0	0	0	0	15
5	2	4	1	0.16	15	0	0	0	0	15
5	2	4	1	0.16	15	0	0	0	0	15
5	2	4	1	0.16	15	0	0	0	0	15
5	2	4	1	0.16	15	0	0	0	0	15
5	2	4	1	0.16	15	0	0	0	0	15
5	2	4	1	0.16	15	0	0	0	0	15
5	2	4	1	0.16	15	0	0	0	0	15
5	2	4	1	0.16	15	0	0	0	0	15
5	2	4	1	0.16	15	0	0	0	0	15
5	2	4	1	0.16	15	0	0	0	0	15
5	2	4	1	0.16	15	0	0	0	0	15
5	2	4	1	0.16	15	0	0	0	0	15
5	2	4	1	0.16	15	0	0	0	0	15
5	2	4	1	0.16	15	0	0	0	0	15
5	2	4	1	0.16	15	0	0	0	0	15
5	2	4	1	0.16	15	0	0	0	0	15
5	2	4	1	0.16	15	0	0	0	0	15
5	2	4	1	0.16	15	0	0	0	0	15
5	2	4	1	0.16	15	0	0	0	0	15
5	2	4	1	0.16	15	0	0	0	0	15
5	2	4	1	0.16	15	0	0	0	0	15
5	2	4	1	0.16	15	0	0	0	0	15
5	2	4	1	0.16	15	0	0	0	0	15
5	2	4	1	0.16	15	0	0	0	0	15
5	2	4	1	0.16	15	0	0	0	0	15
5	2	4	1	0.16	15	0	0	0	0	15
5	2	4	1	0.16	15	0	0	0	0	15
5	2	4	1	0.16	15	0	0	0	0	15
5	2	4	1	0.16	15	0	0	0	0	15
5	2	4	1	0.16	15	0	0	0	0	15
5	2	4	1	0.16	15	0	0	0	0	15
5	2	4	1	0.16	15	0	0	0	0	15
5	2	4	1	0.16	15	0	0	0	0	15
5	2	4	1	0.16	15	0	0	0	0	15
5	2	4	1	0.16	15	0	0	0	0	15
5	2	4	1	0.16	15	0	0	0	0	15
5	2	4	1	0.16	15	0	0	0	0	15
5	2	4	1	0.16	15	0	0	0	0	15
5	2	4	1	0.16	15	0	0	0	0	15
5	2	4	1	0.16	15	0	0	0	0	15
5	2	4	1	0.16	15	0	0	0	0	15
5	2	4	1	0.16	15	0	0	0	0	15
5	2	4	1	0.16	15	0	0	0	0	15
5	2	4	1	0.16	15	0	0	0	0	15
5	2	4	1	0.16	15	0	0	0	0	15
5	2	4	1	0.16	15	0	0	0	0	15
5	2	4	1	0.16	15	0	0	0	0	15
5	2	4	1	0.16	15	0	0	0	0	15
5	2	4	1	0.16	15	0	0	0	0	15
5	2	4	1	0.16	15	0	0	0	0	15
5	2	4	1	0.16	15	0	0	0	0	15
5	2	4	1	0.16	15	0	0	0	0	15
5	2	4	1	0.16	15	0	0	0	0	15
5	2	4	1	0.16	15	0	0	0	0	15
5	2	4	1	0.16	15	0	0	0	0	15
5	2	4	1	0.16	15	0	0	0	0	15
5	2	4	1	0.16	15	0	0	0	0	15
5	2	4	1	0.16	15	0	0	0	0	15
5	2	4	1	0.16	15	0	0	0	0	15
5	2	4	1	0.16	15	0	0	0	0	15
5	2	4	1	0.16	15	0	0	0	0	15
5	2	4	1	0.16	15	0	0	0	0	15
5	2	4	1	0.16	15	0	0	0	0	15
5	2	4	1	0.16	15	0	0	0	0	15
5	2	4	1	0.16	15	0	0	0	0	15
5	2	4	1	0.16	15	0	0	0	0	15
5	2	4	1	0.16	15	0	0	0	0	15
5	2	4	1	0.16	15	0	0	0	0	15
5	2	4	1	0.16	15	0	0	0	0	15
5	2	4	1	0.16	15	1	1	1	1	15
5	2	4	1	0.16	15	1	1	1	1	15
5	2	4	1	0.16	15	1	1	1	1	15
5	2	4	1	0.16	15	1	1	1	1	15
5	2	4	1	0.16	15	1	1	1	1	15
5	2	4	1	0.16	15	1	1	1	1	15
5	2	4	1	0.16	15	1	1	1	1	15
5	2	4	1	0.16	15	1	1	1	1	15
5	2	4	1	0.16	15	1	1	1	1	15
5	2	4	1	0.16	15	1	1	1	1	15
5	2	4	1	0.16	15	1	1	1	1	15
5	2	4	1	0.16	15	1	1	1	1	15
5	2	4	1	0.16	15	1	1	1	1	15
5	2	4	1	0.16	15	1	1	1	1	15
5	2	4	1	0.16	15	1	1	1	1	15
5	2	4	1	0.16	15	1	1	1	1	15
5	2	4	1	0.16	15	1	1	1	1	15
5	2	4	1	0.16	15	1	1	1	1	15
5	2	4	1	0.16	15	1	1	1	1	15
5	2	4	1	0.16	15	1	1	1	1	15
5	2	4	1	0.16	15	1	1	1	1	15
5	2	4	1	0.16	15	1	1	1	1	15
5	2	4	1	0.16	15	1	1	1	1	15
5	2	4	1	0.16	15	1	1	1	1	15
5	2	4	1	0.16	15	1	1	1	1	15
5	2	4	1	0.16	15	1	1	1	1	15
5	2	4	1	0.16	15	1	1	1	1	15
5	2	4	1	0.16	15	1	1	1	1	15
5	2	4	1	0.16	15	1	1	1	1	15
5	2	4	1	0.16	15	1	1	1	1	15
5	2	4	1	0.16	15	1	1	1	1	15
5	2	4	1	0.16	15	1	1	1	1	15
5	2	4	1	0.16	15	1	1	1	1	15
5	2	4	1	0.16	15	1	1	1	1	15
5	2	4	1	0.16	15	1	1	1	1	15
5	2	4	1	0.16	15	1	1	1	1	15
5	2	4	1	0.16	15	1	1	1	1	15
5	2	4	1	0.16	15	1	1	1	1	15
5	2	4	1	0.16	15	1	1	1	1	15
5	2	4	1	0.16	15	1	1	1	1	15
5	2	4	1	0.16	15	1	1	1	1	15
5	2	4	1	0.16	15	1	1	1	1	15
5	2	4	1	0.16	15	1	1	1	1	15
5	2	4	1	0.16	15	1	1	1	1	15
5	2	4	1	0.16	15	1	1	1	1	15
5	2	4	1	0.16	15	1	1	1	1	15
5	2	4	1	0.16	15	1	1	1	1	15
5	2	4	1	0.16	15	1	1	1	1	15
5	2	4	1	0.16	15	1	1	1	1	15
5	2	4	1	0.16	15	1	1	1	1	15
5	2	4	1	0.16	15	1	1	1	1	15
5	2	4	1	0.16	15	1	1	1	1	15
5	2	4	1	0.16	15	1	1	1	1	15
5	2	4	1	0.16	15	1	1	1	1	15
5	2	4	1	0.16	15	1	1	1	1	15
5	2	4	1	0.16	15	1	1	1	1	15
5	2	4	1	0.16	15	1	1	1	1	15
5	2	4	1	0.16	15	1	1	1	1	15
5	2	4	1	0.16	15	1	1	1	1	15
5	2	4	1	0.16	15	1	1	1	1	15
5	2	4	1	0.16	15	1	1	1	1	15
5	2	4	1	0.16	15	1	1	1	1	15
5	2	4	1	0.16	15	1	1	1	1	15
5	2	4	1	0.16	15	1	1	1	1	15
5	2	4	1	0.16	15	1	1	1	1	15
5	2	4	1	0.16	15	1	1	1	1	15
5	2	4	1	0.16	15	1	1	1	1	15
5	2	4	1	0.16	15	1	1	1	1	15
5	2	4	1	0.16	15	1	1	1	1	15
5	2	4	1	0.16	15	1	1	1	1	15
5	2	4	1	0.16	15	1	1	1	1	15
5	2	4	1	0.16	15	1	1	1	1	15
5	2	4	1	0.16	15	1	1	1	1	15
5	2	4	1	0.16	15	1	1	1	1	15
5	2	4	1	0.16	15	1	1	1	1	15
5	2	4	1	0.16	15	1	1	1	1	15
5	2	4	1	0.16	15	1	1	1	1	15
5	2	4	1	0.16	15	1	1	1	1	15
5	2	4	1	0.16	15	1	1	1	1	15
5	2	4	1	0.16	15	1	1	1	1	15
5	2	4	1	0.16	15	1	1	1	1	15
5	2	4	1	0.16	15	1	1	1	1	15
5	2	4	1	0.16	15	1	1	1	1	15
5	2	4	1	0.16	15	1	1	1	1	15
5	2	4	1	0.16	15	1	1	1	1	15
5	2	4	1	0.16	15	1	1	1	1	15
5	2	4	1	0.16	15	1	1	1	1	15
5	2	4	1	0.16	15	1	1	1	1	15
5	2	4	1	0.16	15	1	1	1	1	15
5	2	4	1	0.16	15	1	1	1	1	15
5	2	4	1	0.16	15	1	1	1	1	15
5	2	4	1	0.16	15	1	1	1	1	15
5	2	4	1	0.16	15	1	1	1	1	15
5	2	4	1	0.16	15	1	1	1	1	15
5	2	4	1	0.16	15	1	1	1	1	15
5	2	4	1	0.16	15	1	1	1	1	15
5	2	4	1	0.16	15	1	1	1	1	15
5	2	4	1	0.16	15	1	1	1	1	15
5	2	4	1	0.16	15	1	1	1	1	15
5	2	4	1	0.16	15	1	1	1	1	15
5	2	4	1	0.16	15	1	1	1	1	15
5	2	4	1	0.16	15	1	1	1	1	15
5	2	4	1	0.16	15	1	1	1	1	15
5	2	4	1	0.16	15	1	1	1	1	15
5	2	4	1	0.16	15	1	1	1	1	15
5	2	4	1	0.16	15	1	1	1	1	15
5	2	4	1	0.16	15	1	1	1	1	15
5	2	4	1	0.16	15	1	1	1	1	15
5	2	4	1	0.16	15	1	1	1	1	15
5	2	4	1	0.16	15	1	1	1	1	15
5	2	4	1	0.16	15	1	1	1	1	15
5	2	4	1	0.16	15	1	1	1	1	15
5	2	4	1	0.16	15	1	1	1	1	15
5	2	4	1	0.16	15	1	1	1	1	15
5	2	4	1	0.16	15	1	1	1	1	15
5	2	4	1	0.16	15	1	1	1	1	15
5	2	4	1	0.16	15	1	1	1	1	15
5	2	4	1	0.16	15	1	1	1	1	15
5	2	4	1	0.16	15	1	1	1	1	15
5	2	4	1	0.16	15	1	1	1	1	15
5	2	4	1	0.16	15	1	1	1	1	15
5	2	4	1	0.16	15	1	1	1	1	15
5	2	4	1	0.16	15	1	1	1	1	15
5	2	4	1	0.16	15	1	1	1	1	15
5	2	4	1	0.16	15	1	1	1	1	15
5	2	4	1	0.16	15	1	1	1	1	15
5	2	4	1	0.16	15	1	1	1	1	15
5	2	4	1	0.16	15	1	1	1	1	15
5	2	4	1	0.16	15	1	1	1	1	15
5	2	4	1	0.16	15	1	1	1	1	15
5	2	4	1	0.16	15	1	1	1	1	15
5	2	4	1	0.16	15	1	1	1	1	15
5	2	4	1	0.16	15	1	1	1	1	15
5	2	4	1	0.16	15	1	1	1	1	15
5	2	4	1	0.16	15	1	1	1	1	15
5	2	4	1	0.16	15	1	1	1	1	15
5	2	4	1	0.16	15	1	1	1	1	15
5	2	4	1	0.16	15	1	1	1	1	15
5	2	4	1	0.16	15	1	1	1	1	15
5	2	4	1	0.16	15	1	1	1	1	15
5	2	4	1	0.16	15	1	1	1	1	15
5	2	4	1	0.16	15	1	1	1	1	15
5	2	4	1	0.16	15	1	1	1	1	15
5	2	4	1	0.16	15	1	1	1	1	15
5	2	4	1	0.16	15	1	1	1	1	15
5	2	4	1	0.16	15	1	1	1	1	15
5	2	4	1	0.16	15	1	1	1	1	15
5	2	4	1	0.16	15	1	1	1	1	15
5	2	4	1	0.16	15	1	1	1	1	15
5	2	4	1	0.16	15	1	1	1	1	15
5	2	4	1	0.16	15	1	1	1	1	15
5	2	4	1	0.16	15	1	1	1	1	15
5	2	4	1	0.16	15	1	1	1	1	15
5	2	4	1	0.16	15	1	1	1	1	15
5	2	4	1	0.16	15	1	1	1	1	15
5	2	4	1	0.16	15	1	1	1	1	15
5	2	4	1	0.16	15	1	1	1	1	15
5	2	4	1	0.16	15	1	1	1	1	15
5	2	4	1	0.16	15	1	1	1	1	15
5	2	4	1	0.16	15	2	2	2	2	15
5	2	4	1	0.16	15	2	2	2	2	15
5	2	4	1	0.16	15	2	2	2	2	15
5	2	4	1	0.16	15	2	2	2	2	15
5	2	4	1	0.16	15	2	2	2	2	15
5	2	4	1	0.16	15	2	2	2	2	15
5	2	4	1	0.16	15	2	2	2	2	15
5	2	4	1	0.16	15	2	2	2	2	15
5	2	4	1	0.16	15	2	2	2	2	15
5	2	4	1	0.16	15	2	2	2	2	15
5	2	4	1	0.16	15	2	2	2	2	15
5	2	4	1	0.16	15	2	2	2	2	15
5	2	4	1	0.16	15	2	2	2	2	15
5	2	4	1	0.16	15	2	2	2	2	15
5	2	4	1	0.16	15	2	2	2	2	15
5	2	4	1	0.16	15	2	2	2	2	15
5	2	4	1	0.16	15	2	2	2	2	15
5	2	4	1	0.16	15	2	2	2	2	15
5	2	4	1	0.16	15	2	2	2	2	15
5	2	4	1	0.16	15	2	2	2	2	15
5	2	4	1	0.16	15	2	2	2	2	15
5	2	4	1	0.16	15	2	2	2	2	15
5	2	4	1	0.16	15	2	2	2	2	15
5	2	4	1	0.16	15	2	2	2	2	15
5	2	4	1	0.16	15	2	2	2	2	15
5	2	4	1	0.16	15	2	2	2	2	15
5	2	4	1	0.16	15	2	2	2	2	15
5	2	4	1	0.16	15	2	2	2	2	15
5	2	4	1	0.16	15	2	2	2	2	15
5	2	4	1	0.16	15	2	2	2	2	15
5	2	4	1	0.16	15	2	2	2	2	15
5	2	4	1	0.16	15	2	2	2	2	15
5	2	4	1	0.16	15	2	2	2	2	15
5	2	4	1	0.16	15	2	2	2	2	15
5	2	4	1	0.16	15	2	2	2	2	15
5	2	4	1	0.16	15	2	2	2	2	15
5	2	4	1	0.16	15	2	2	2	2	15
5	2	4	1	0.16	15	2	2	2	2	15
5	2	4	1	0.16	15	2	2	2	2	15
5	2	4	1	0.16	15	2	2	2	2	15
5	2	4	1	0.16	15	2	2	2	2	15
5	2	4	1	0.16	15	2	2	2	2	15
5	2	4	1	0.16	15	2	2	2	2	15
5	2	4	1	0.16	15	2	2	2	2	15
5	2	4	1	0.16	15	2	2	2	2	15
5	2	4	1	0.16	15	2	2	2	2	15
5	2	4	1	0.16	15	2	2	2	2	15
5	2	4	1	0.16	15	2	2	2	2	15
5	2	4	1	0.16	15	2	2	2	2	15
5	2	4	1	0.16	15	2	2	2	2	15
5	2	4	1	0.16	15	2	2	2	2	15
5	2	4	1	0.16	15	2	2	2	2	15
5	2	4	1	0.16	15	2	2	2	2	15
5	2	4	1	0.16	15	2	2	2	2	15
5	2	4	1	0.16	15	2	2	2	2	15
5	2	4	1	0.16	15	2	2	2	2	15
5	2	4	1	0.16	15	2	2	2	2	15
5	2	4	1	0.16	15	2	2	2	2	15
5	2	4	1	0.16	15	2	2	2	2	15
5	2	4	1	0.16	15	2	2	2	2	15
5	2	4	1	0.16	15	2	2	2	2	15
5	2	4	1	0.16	15	2	2	2	2	15
5	2	4	1	0.16	15	2	2	2	2	15
5	2	4	1	0.16	15	2	2	2	2	15
5	2	4	1	0.16	15	2	2	2	2	15
5	2	4	1	0.16	15	2	2	2	2	15
5	2	4	1	0.16	15	2	2	2	2	15
5	2	4	1	0.16	15	2	2	2	2	15
5	2	4	1	0.16	15	2	2	2	2	15
5	2	4	1	0.16	15	2	2	2	2	15
5	2	4	1	0.16	15	2	2	2	2	15
5	2	4	1	0.16	15	2	2	2	2	15
5	2	4	1	0.16	15	2	2	2	2	15
5	2	4	1	0.16	15	2	2	2	2	15
5	2	4	1	0.16	15	2	2	2	2	15
5	2	4	1	0.16	15	2	2	2	2	15
5	2	4	1	0.16	15	2	2	2	2	15
5	2	4	1	0.16	15	2	2	2	2	15
5	2	4	1	0.16	15	2	2	2	2	15
5	2	4	1	0.16	15	2	2	2	2	15
5	2	4	1	0.16	15	2	2	2	2	15
5	2	4	1	0.16	15	2	2	2	2	15
5	2	4	1	0.16	15	2	2	2	2	15
5	2	4	1	0.16	15	2	2	2	2	15
5	2	4	1	0.16	15	2	2	2	2	15
5	2	4	1	0.16	15	2	2	2	2	15
5	2	4	1	0.16	15	2	2	2	2	15
5	2	4	1	0.16	15	2	2	2	2	15
5	2	4	1	0.16	15	2	2	2	2	15
5	2	4	1	0.16	15	2	2	2	2	15
5	2	4	1	0.16	15	2	2	2	2	15
5	2	4	1	0.16	15	2	2	2	2	15
5	2	4	1	0.16	15	2	2	2	2	15
5	2	4	1	0.16	15	2	2	2	2	15
5	2	4	1	0.16	15	2	2	2	2	15
5	2	4	1	0.16	15	2	2	2	2	15
5	2	4	1	0.16	15	2	2	2	2	15
5	2	4	1	0.16	15	2	2	2	2	15
5	2	4	1	0.16	15	2	2	2	2	15
5	2	4	1	0.16	15	2	2	2	2	15
5	2	4	1	0.16	15	2	2	2	2	15
5	2	4	1	0.16	15	2	2	2	2	15
5	2	4	1	0.16	15	2	2	2	2	15
5	2	4	1	0.16	15	2	2	2	2	15
5	2	4	1	0.16	15	2	2	2	2	15
5	2	4	1	0.16	15	2	2	2	2	15
5	2	4	1	0.16	15	2	2	2	2	15
5	2	4	1	0.16	15	2	2	2	2	15
5	2	4	1	0.16	15	2	2	2	2	15
5	2	4	1	0.16	15	2	2	2	2	15
5	2	4	1	0.16	15	2	2	2	2	15
5	2	4	1	0.16	15	2	2	2	2	15
5	2	4	1	0.16	15	2	2	2	2	15
5	2	4	1	0.16	15	2	2	2	2	15
5	2	4	1	0.16	15	2	2	2	2	15
5	2	4	1	0.16	15	2	2	2	2	15
5	2	4	1	0.16	15	2	2	2	2	15
5	2	4	1	0.16	15	2	2	2	2	15
5	2	4	1	0.16	15	2	2	2	2	15
5	2	4	1	0.16	15	2	2	2	2	15
5	2	4	1	0.16	15	2	2	2	2	15
5	2	4	1	0.16	15	2	2	2	2	15
5	2	4	1	0.16	15	2	2	2	2	15
5	2	4	1	0.16	15	2	2	2	2	15
5	2	4	1	0.16	15	2	2	2	2	15
5	2	4	1	0.16	15	2	2	2	2	15
5	2	4	1	0.16	15	2	2	2	2	15
5	2	4	1	0.16	15	2	2	2	2	15
5	2	4	1	0.16	15	2	2	2	2	15
5	2	4	1	0.16	15	2	2	2	2	15
5	2	4	1	0.16	15	2	2	2	2	15
5	2	4	1	0.16	15	2	2	2	2	15
5	2	4	1	0.16	15	2	2	2	2	15
5	2	4	1	0.16	15	2	2	2	2	15
5	2	4	1	0.16	15	2	2	2	2	15
5	2	4	1	0.16	15	2	2	2	2	15
5	2	4	1	0.16	15	2	2	2	2	15
5	2	4	1	0.16	15	2	2	2	2	15
5	2	4	1	0.16	15	2	2	2	2	15
5	2	4	1	0.16	15	2	2	2	2	15
5	2	4	1	0.16	15	2	2	2	2	15
5	2	4	1	0.16	15	2	2	2	2	15
5	2	4	1	0.16	15	2	2	2	2	15
5	2	4	1	0.16	15	2	2	2	2	15
5	2	4	1	0.16	15	2	2	2	2	15
5	2	4	1	0.16	15	2	2	2	2	15
5	2	4	1	0.16	15	2	2	2	2	15
5	2	4	1	0.16	15	2	2	2	2	15
5	2	4	1	0.16	15	2	2	2	2	15
5	2	4	1	0.16	15	2	2	2	2	15
5	2	4	1	0.16	15	2	2	2	2	15
5	2	4	1	0.16	15	2	2	2	2	15
5	2	4	1	0.16	15	2	2	2	2	15
5	2	4	1	0.16	15	2	2	2	2	15
5	2	4	1	0.16	15	2	2	2	2	15
5	2	4	1	0.16	15	2	2	2	2	15
5	2	4	1	0.16	15	2	2	2	2	15
5	2	4	1	0.16	15	2	2	2	2	15
5	2	4	1	0.16	15	2	2	2	2	15
5	2	4	1	0.16	15	2	2	2	2	15
5	2	4	1	0.16	15	2	2	2	2	15
5	2	4	1	0.16	15	2	2	2	2	15
5	2	4	1	0.16	15	2	2	2	2	15
5	2	4	1	0.16	15	2	2	2	2	15
5	2	4	1	0.16	15	2	2	2	2	15
5	2	4	1	0.16	15	2	2	2	2	15
5	2	4	1	0.16	15	2	2	2	2	15
5	2	4	1	0.16	15	2	2	2	2	15
5	2	4	1	0.16	15	2	2	2	2	15
5	2	4	1	0.16	15	2	2	2	2	15
5	2	4	1	0.16	15	2	2	2	2	15
5	2	4	1	0.16	15	2	2	2	2	15
5	2	4	1	0.16	15	2	2	2	2	15
5	2	4	1	0.16	15	2	2	2	2	15
5	2	4	1	0.16	15	2	2	2	2	15
5	2	4	1	0.16	15	2	2	2	2	15
5	2	4	1	0.16	15	2	2	2	2	15
5	2	4	1	0.16	15	2	2	2	2	15
5	2	4	1	0.16	15	2	2	2	2	15
5	2	4	1	0.16	15	2	2	2	2	15
5	2	4	1	0.16	15	2	2	2	2	15
5	2	4	1	0.16	15	2	2	2	2	15
5	2	4	1	0.16	15	2	2	2	2	15
5	2	4	1	0.16	15	2	2	2	2	15
5	2	4	1	0.16	15	3	3	3	3	15
5	2	4	1	0.16	15	3	3	3	3	15
5	2	4	1	0.16	15	3	3	3	3	15
5	2	4	1	0.16	15	3	3	3	3	15
5	2	4	1	0.16	15	3	3	3	3	15
5	2	4	1	0.16	15	3	3	3	3	15
5	2	4	1	0.16	15	3	3	3	3	15
5	2	4	1	0.16	15	3	3	3	3	15
5	2	4	1	0.16	15	3	3	3	3	15
5	2	4	1	0.16	15	3	3	3	3	15
5	2	4	1	0.16	15	3	3	3	3	15
5	2	4	1	0.16	15	3	3	3	3	15
5	2	4	1	0.16	15	3	3	3	3	15
5	2	4	1	0.16	15	3	3	3	3	15
5	2	4	1	0.16	15	3	3	3	3	15
5	2	4	1	0.16	15	3	3	3	3	15
5	2	4	1	0.16	15	3	3	3	3	15
5	2	4	1	0.16	15	3	3	3	3	15
5	2	4	1	0.16	15	3	3	3	3	15
5	2	4	1	0.16	15	3	3	3	3	15
5	2	4	1	0.16	15	3	3	3	3	15
5	2	4	1	0.16	15	3	3	3	3	15
5	2	4	1	0.16	15	3	3	3	3	15
5	2	4	1	0.16	15	3	3	3	3	15
5	2	4	1	0.16	15	3	3	3	3	15
5	2	4	1	0.16	15	3	3	3	3	15
5	2	4	1	0.16	15	3	3	3	3	15
5	2	4	1	0.16	15	3	3	3	3	15
5	2	4	1	0.16	15	3	3	3	3	15
5	2	4	1	0.16	15	3	3	3	3	15
5	2	4	1	0.16	15	3	3	3	3	15
5	2	4	1	0.16	15	3	3	3	3	15
5	2	4	1	0.16	15	3	3	3	3	15
5	2	4	1	0.16	15	3	3	3	3	15
5	2	4	1	0.16	15	3	3	3	3	15
5	2	4	1	0.16	15	3	3	3	3	15
5	2	4	1	0.16	15	3	3	3	3	15
5	2	4	1	0.16	15	3	3	3	3	15
5	2	4	1	0.16	15	3	3	3	3	15
5	2	4	1	0.16	15	3	3	3	3	15
5	2	4	1	0.16	15	3	3	3	3	15
5	2	4	1	0.16	15	3	3	3	3	15
5	2	4	1	0.16	15	3	3	3	3	15
5	2	4	1	0.16	15	3	3	3	3	15
5	2	4	1	0.16	15	3	3	3	3	15
5	2	4	1	0.16	15	3	3	3	3	15
5	2	4	1	0.16	15	3	3	3	3	15
5	2	4	1	0.16	15	3	3	3	3	15
5	2	4	1	0.16	15	3	3	3	3	15
5	2	4	1	0.16	15	3	3	3	3	15
5	2	4	1	0.16	15	3	3	3	3	15
5	2	4	1	0.16	15	3	3	3	3	15
5	2	4	1	0.16	15	3	3	3	3	15
5	2	4	1	0.16	15	3	3	3	3	15
5	2	4	1	0.16	15	3	3	3	3	15
5	2	4	1	0.16	15	3	3	3	3	15
5	2	4	1	0.16	15	3	3	3	3	15
5	2	4	1	0.16	15	3	3	3	3	15
5	2	4	1	0.16	15	3	3	3	3	15
5	2	4	1	0.16	15	3	3	3	3	15
5	2	4	1	0.16	15	3	3	3	3	15
5	2	4	1	0.16	15	3	3	3	3	15
5	2	4	1	0.16	15	3	3	3	3	15
5	2	4	1	0.16	15	3	3	3	3	15
5	2	4	1	0.16	15	3	3	3	3	15
5	2	4	1	0.16	15	3	3	3	3	15
5	2	4	1	0.16	15	3	3	3	3	15
5	2	4	1	0.16	15	3	3	3	3	15
5	2	4	1	0.16	15	3	3	3	3	15
5	2	4	1	0.16	15	3	3	3	3	15
5	2	4	1	0.16	15	3	3	3	3	15
5	2	4	1	0.16	15	3	3	3	3	15
5	2	4	1	0.16	15	3	3	3	3	15
5	2	4	1	0.16	15	3	3	3	3	15
5	2	4	1	0.16	15	3	3	3	3	15
5	2	4	1	0.16	15	3	3	3	3	15
5	2	4	1	0.16	15	3	3	3	3	15
5	2	4	1	0.16	15	3	3	3	3	15
5	2	4	1	0.16	15	3	3	3	3	15
5	2	4	1	0.16	15	3	3	3	3	15
5	2	4	1	0.16	15	3	3	3	3	15
5	2	4	1	0.16	15	3	3	3	3	15
5	2	4	1	0.16	15	3	3	3	3	15
5	2	4	1	0.16	15	3	3	3	3	15
5	2	4	1	0.16	15	3	3	3	3	15
5	2	4	1	0.16	15	3	3	3	3	15
5	2	4	1	0.16	15	4	4	4	4	15
5	2	4	1	0.16	15	4	4	4	4	15
5	2	4	1	0.16	15	4	4	4	4	15
5	2	4	1	0.16	15	4	4	4	4	15
5	2	4	1	0.16	15	4	4	4	4	15
5	2	4	1	0.16	15	4	4	4	4	15
5	2	4	1	0.16	15	4	4	4	4	15
5	2	4	1	0.16	15	4	4	4	4	15
5	2	4	1	0.16	15	4	4	4	4	15
5	2	4	1	0.16	15	4	4	4	4	15
5	2	4	1	0.16	15	4	4	4	4	15
5	2	4	1	0.16	15	4	4	4	4	15
5	2	4	1	0.16	15	4	4	4	4	15
5	2	4	1	0.16	15	4	4	4	4	15
5	2	4	1	0.16	15	4	4	4	4	15
5	2	4	1	0.16	15	4	4	4	4	15
5	2	4	1	0.16	15	4	4	4	4	15
5	2	4	1	0.16	15	4	4	4	4	15
5	2	4	1	0.16	15	4	4	4	4	15
5	2	4	1	0.16	15	4	4	4	4	15
5	2	4	1	0.16	15	4	4	4	4	15
5	2	4	1	0.16	15	4	4	4	4	15
5	2	4	1	0.16	15	4	4	4	4	15
5	2	4	1	0.16	15	4	4	4	4	15
5	2	4	1	0.16	15	4	4	4	4	15
5	2	4	1	0.16	15	4	4	4	4	15
5	2	4	1	0.16	15	4	4	4	4	15
5	2	4	1	0.16	15	4	4	4	4	15
5	2	4	1	0.16	15	4	4	4	4	15
5	2	4	1	0.16	15	4	4	4	4	15
5	2	4	1	0.16	15	4	4	4	4	15
5	2	4	1	0.16	15	4	4	4	4	15
5	2	4	1	0.16	15	4	4	4	4	15
5	2	4	1	0.16	15	5	5	5	5	15
5	2	4	1	0.16	15	5	5	5	5	15
[truncated: 550,001 more rows]
[truncated: 447 more columns]
