# Supplementary material for: Maximum Parsimony and the Skewness Test: A Simulation Study of the Limits of Applicability
Source: PLoS One. 2016 Apr 1;11(4):e0152656. doi: 10.1371/journal.pone.0152656 (PMC4818079; doi:10.1371/journal.pone.0152656)
Supplement: S1 Software Package — The program with which the experiments were performed is provided in a zip archive. The file contains instructions on how to compile and run the software. (ZIP) [file pone.0152656.s002.zip]

Archive with 20 entries (18 files):
- S1_Software_Package/
- S1_Software_Package/binarytree.cc
- S1_Software_Package/binarytree.h
- S1_Software_Package/data.h
- S1_Software_Package/experiment.cc
- S1_Software_Package/experiment.h
- S1_Software_Package/experiment.i
- S1_Software_Package/LICENSE.txt
- S1_Software_Package/Makefile
- S1_Software_Package/maxpars.cc
- S1_Software_Package/maxpars.h
- S1_Software_Package/README.txt
- S1_Software_Package/results/
- S1_Software_Package/results/combine_results.sh
- S1_Software_Package/results/csv_header.txt
- S1_Software_Package/run.sh
- S1_Software_Package/run_experiment.py
- S1_Software_Package/test.cc
- S1_Software_Package/util.cc
- S1_Software_Package/util.h
