# Supplementary material for: Maximum Parsimony and the Skewness Test: A Simulation Study of the Limits of Applicability
Source: PLoS One. 2016 Apr 1;11(4):e0152656. doi: 10.1371/journal.pone.0152656 (PMC4818079; doi:10.1371/journal.pone.0152656)
Supplement: S1 Software Package — The program with which the experiments were performed is provided in a zip archive. The file contains instructions on how to compile and run the software. (ZIP) [file pone.0152656.s002.zip › S1_Software_Package/binarytree.cc]

#include <gmpxx.h>
#include <vector>
#include <deque>
#include <stack>
#include <stdexcept>
#include <cassert>
#include "binarytree.h"

namespace icl_phylo {

std::vector<int> BinaryTree::GetTuple()
{
    std::vector<int> tuple;

    mpz_class value = index_;
    mpz_class quotient, remainder;
    mpz_class base;

    for (int i = 3; i < num_labeled_ - 1; ++i)
    {
        base = 2 * i - 3;

        // quotient  <- value / base
        // remainder <- value % base
        mpz_fdiv_qr(quotient.get_mpz_t(), remainder.get_mpz_t(),
                    value.get_mpz_t(), base.get_mpz_t());

        tuple.push_back(remainder.get_si());
        value = quotient;
    }

    tuple.push_back(value.get_si());
    return tuple;
}

void BinaryTree::BuildUndirectedStructure()
{
    // Initially we add edges between the first three labeled nodes
    // and the first internal node (whose index is num_labeled_).
    //
    // NOTE: The second element of each pair must always be an internal
    //       node! The code below satisfies this requirement. The precise
    //       enumeration scheme implied by this function is used by
    //       BinaryTreeGenerator::RandomYuleHarding(). If one is changed,
    //       the other must be changed as well.
    std::vector<std::pair<int, int>> edges =
    {
        std::make_pair(0, num_labeled_),
        std::make_pair(1, num_labeled_),
        std::make_pair(2, num_labeled_)
    };

    // These variables hold the indices for the next labeled and
    // internal nodes to be added to the undirected structure
    int index_labeled = 3;
    int index_internal = num_labeled_ + 1;

    // Construct the edges from the tuple
    for (auto i : GetTuple())
    {
        assert(index_labeled < num_labeled_ && index_internal < num_nodes_);
        assert(i >= 0 && static_cast<unsigned int>(i) < edges.size());

        // Add new edges to replace the removed edge.
        // Note that afterwards edges[i] will always be between two
        // internal nodes. And if edges[i].first is a labeled node
        // (before edges[i] is replaced), then the two new edges
        // will be between a labeled and an internal node.
        edges.push_back(std::make_pair(edges[i].first, index_internal));
        edges.push_back(std::make_pair(index_labeled, index_internal));
        edges[i] = std::make_pair(index_internal, edges[i].second);

        // Update indices
        ++index_labeled;
        ++index_internal;
    }

    // Build the undirected structure (adjacency lists)
    neighbors_ = std::vector<std::vector<int>>(num_nodes_);
    for (auto edge : edges)
    {
        neighbors_[edge.first].push_back(edge.second);
        neighbors_[edge.second].push_back(edge.first);
    }
}

void BinaryTree::BuildDirectedStructure()
{
    // Initialize the containers
    for (int i = 0; i < num_nodes_; ++i)
    {
        parent_.push_back(-1);
        left_.push_back(-1);
        right_.push_back(-1);
    }

    // Initialization for depth-first search
    std::vector<bool> visited(num_nodes_, false);
    std::stack<int> stack;
    stack.push(0); // Start from the root

    while (!stack.empty())
    {
        int node = stack.top();
        stack.pop();

        assert(NodeIsValid(node));

        if (visited[node])   continue;
        else                 visited[node] = true;

        int num_neighbors = neighbors_[node].size();
        assert(num_neighbors == 1 || num_neighbors == 3);

        if (num_neighbors == 1)
        {
            // One neighbor: node is the root or a leaf
            int neighbor = neighbors_[node].front();
            assert(NodeIsValid(neighbor));
            if (visited[neighbor])
            {
                // Neighbor visited, so node must be a leaf
                left_[node] = nil_node;
                right_[node] = nil_node;
            }
            else
            {
                // Neighbor not visited, so node must be the root
                left_[node] = neighbor;
                right_[node] = nil_node;
                parent_[neighbor] = node;
                stack.push(neighbor);
            }
        }
        else // num_neighbors == 3
        {
            // Three neighbors: node is internal
            std::vector<int> unvisited_neighbors;
            for (int i = 0; i < 3; i++)
            {
                int neighbor = neighbors_[node][i];
                if (!visited[neighbor])
                    unvisited_neighbors.push_back(neighbor);
            }
            assert(unvisited_neighbors.size() == 2);

            parent_[unvisited_neighbors[0]] = node;
            parent_[unvisited_neighbors[1]] = node;
            left_[node] = unvisited_neighbors[0];
            right_[node] = unvisited_neighbors[1];
            stack.push(unvisited_neighbors[0]);
            stack.push(unvisited_neighbors[1]);
        }
    }
}

void BinaryTree::BuildPostOrder()
{
    if (postorder_built_)
        return;

    std::stack<int> stack1;
    std::vector<int> stack2;

    stack1.push(0);

    while (!stack1.empty())
    {
        int x = stack1.top();
        stack1.pop();
        stack2.push_back(x);

        int l = left(x);
        int r = right(x);
        if (l != nil_node) stack1.push(l);
        if (r != nil_node) stack1.push(r);
    }

    for (int i = stack2.size() - 1; i >= 0; --i)
    {
        postorder_.push_back(stack2[i]);
    }

    postorder_built_ = true;
}

void BinaryTree::BuildPreOrder()
{
    if (preorder_built_)
        return;

    std::stack<int> stack;
    stack.push(0);
    while (!stack.empty())
    {
        auto x = stack.top();
        stack.pop();
        preorder_.push_back(x);
        auto l = left(x);
        auto r = right(x);
        if (l != nil_node) stack.push(l);
        if (r != nil_node) stack.push(r);
    }

    preorder_built_ = true;
}

} // namespace icl_phylo
