# Supplementary material for: Maximum Parsimony and the Skewness Test: A Simulation Study of the Limits of Applicability
Source: PLoS One. 2016 Apr 1;11(4):e0152656. doi: 10.1371/journal.pone.0152656 (PMC4818079; doi:10.1371/journal.pone.0152656)
Supplement: S1 Software Package — The program with which the experiments were performed is provided in a zip archive. The file contains instructions on how to compile and run the software. (ZIP) [file pone.0152656.s002.zip › S1_Software_Package/binarytree.h]

#pragma once

#include <gmpxx.h>
#include <vector>
#include <deque>
#include <stack>
#include <stdexcept>
#include <cassert>
#include <random>
#include "util.h"

namespace icl_phylo {

// For a BinaryTree with n labeled nodes, the following hold:
//   num_labeled() = n,
//   num_internal() = n - 2,
//   num_nodes() = 2 * n - 2,
//   NodeIsRoot(i) == true if and only if i == 0,
//   NodeIsLabeled(i) == true if and only if 0 <= i < n,
//   NodeIsInternal(i) == true if and only if n <= i < (2 * n - 2).

class BinaryTree
{
public:
    static const int nil_node = -1;

    int num_labeled() const
    {
        return num_labeled_;
    }

    int num_internal() const
    {
        return num_internal_;
    }

    int num_nodes() const
    {
        return num_nodes_;
    }

    const std::vector<int> &neighbors(const int node) const
    {
        assert(node >= 0 && static_cast<unsigned int>(node) < neighbors_.size());
        return neighbors_[node];
    }

    const int left(const int node) const
    {
        assert(node >= 0 && static_cast<unsigned int>(node) < left_.size());
        return left_[node];
    }

    const int right(const int node) const
    {
        assert(node >= 0 && static_cast<unsigned int>(node) < right_.size());
        return right_[node];
    }

    const int parent(const int node) const
    {
        assert(node >= 0 && static_cast<unsigned int>(node) < parent_.size());
        return parent_[node];
    }

    bool NodeIsValid(const int node) const
    {
        return node >= 0 && node < num_nodes_;
    }

    bool NodeIsRoot(const int node) const
    {
        assert(NodeIsValid(node));
        return node == 0;
    }

    bool NodeIsLabeled(const int node) const
    {
        assert(NodeIsValid(node));
        return node < num_labeled_;
    }

    bool NodeIsInternal(const int node) const
    {
        return !NodeIsLabeled(node);
    }

    const std::vector<int> &postorder() const
    {
        if (!postorder_built_)
            error("BinaryTree.postorder(): post-order not built!");

        return postorder_;
    }

    const std::vector<int> &preorder() const
    {
        if (!preorder_built_)
            error("BinaryTree.preorder(): pre-order not built!");

        return preorder_;
    }

    mpz_class index() const
    {
        return index_;
    }

    void BuildPostOrder();
    void BuildPreOrder();

private:
    friend class BinaryTreeGenerator;

    const int num_labeled_; // Number of labeled nodes (leaves)
    const int num_internal_; // Number of internal nodes
    const int num_nodes_; // Sum of num_leaves_ and num_internals_
    const mpz_class index_; // The integer corresponding to the structure
    std::vector<int> postorder_; // Post-order sequence of nodes
    std::vector<int> preorder_; // Pre-order sequence of nodes
    std::vector<std::vector<int>> neighbors_; // Undirected structure
    bool preorder_built_, postorder_built_;

    // Directed structure; legal values are all node indices and nil_node
    std::vector<int> parent_;
    std::vector<int> left_;
    std::vector<int> right_;

    // These are used exclusively by the constructor
    std::vector<int> GetTuple();
    void BuildUndirectedStructure();
    void BuildDirectedStructure();

    // The constructor is always called by the friend class
    // BinaryTreeGenerator, which makes sure that the values
    // of n and index are legal.
    BinaryTree(const int num_labeled, const mpz_class &index)
        : num_labeled_(num_labeled), num_internal_(num_labeled - 2),
          num_nodes_(2 * num_labeled - 2), index_(index),
          preorder_built_(false), postorder_built_(false)
    {
        // NB: the order of these function calls is significant!
        BuildUndirectedStructure();
        BuildDirectedStructure();
        // BuildPostOrder();
    }
};

class BinaryTreeGenerator
{
public:
    explicit BinaryTreeGenerator(const int num_labeled)
        : num_labeled_(num_labeled)
    {
        assert(num_labeled >= 4);

        // count_ <- (2 * num_labeled - 5)!!
        mpz_2fac_ui(count_.get_mpz_t(), 2 * num_labeled - 5);
    }

    mpz_class IndexMin() const
    {
        return 0;
    }

    mpz_class IndexMax() const
    {
        return count_ - 1;
    }

    BinaryTree Get(const mpz_class &index) const
    {
        assert(index >= IndexMin() && index <= IndexMax());
        return BinaryTree(num_labeled_, index);
    }

    BinaryTree RandomUniform(PRNG &prng) const
    {
        // TODO: this is bad style: seeding a Mersenne twister with
        // another, and moreover the number of possible seeds is much smaller
        // than the number of BinaryTrees when n is large enough

        gmp_randclass r4 (gmp_randinit_mt);
        r4.seed(prng());
        auto index = r4.get_z_range(count_);
        return Get(index);
    }

    // NOTE: The correctness of this function relies on internal knowledge
    // of BinaryTree::BuildUndirectedStructure(). If one is changed, the
    // other must be changed as well.
    BinaryTree RandomYuleHarding(PRNG &prng) const
    {
        // First, we construct a tuple that corresponds to a random
        // rooted tree drawn from the Yule--Harding model.
        std::vector<int> tuple;
        std::vector<int> pendants {1, 2};
        int next_pendant = 3;
        for (int i = 0; i < num_labeled_ - 3; ++i)
        {
            std::uniform_int_distribution<int> uniform_dist(0, pendants.size() - 1);
            int to_remove = uniform_dist(prng);
            tuple.push_back(to_remove);
            pendants.at(to_remove) = next_pendant++;
            pendants.push_back(next_pendant++);
        }

        // Next, we convert the tuple to an index.
        mpz_class index = 0;
        mpz_class b = 1;
        int t = 2;
        for (auto n : tuple)
        {
            b *= (2 * t - 3);
            index += b * n;
            ++t;
        }

        // And then the index can be transformed into a BinaryTree.
        return Get(index);
    }

private:
    const int num_labeled_; // Number of labeled nodes (leaves)
    mpz_class count_; // Number of different BinaryTrees emitted by this class
};

} // namespace icl_phylo
