# Supplementary material for: Maximum Parsimony and the Skewness Test: A Simulation Study of the Limits of Applicability
Source: PLoS One. 2016 Apr 1;11(4):e0152656. doi: 10.1371/journal.pone.0152656 (PMC4818079; doi:10.1371/journal.pone.0152656)
Supplement: S1 Software Package — The program with which the experiments were performed is provided in a zip archive. The file contains instructions on how to compile and run the software. (ZIP) [file pone.0152656.s002.zip › S1_Software_Package/data.h]

#pragma once

#include <vector>
#include <random>
#include <array>
#include <bitset>
#include <cmath>
#include <algorithm>
#include "util.h"

namespace icl_phylo {

constexpr size_t kMaxStates = 4;
typedef std::bitset<kMaxStates> State;

typedef std::vector<std::vector<int>> PatternList;

class Data
{
public:
    int num_terminals() const
    {
        return num_terminals_;
    }

    int num_sites() const
    {
        return num_sites_;
    }

    int num_states() const
    {
        return num_states_;
    }

    Data(const int num_terminals, const int num_sites, const int num_states)
        : num_terminals_(num_terminals), num_sites_(num_sites),
          num_states_(num_states)
    {
        assert(num_terminals > 0 && num_sites > 0 && num_states > 0);

        if ((const unsigned int) num_states > kMaxStates)
            error("Too many states. Try modifying kMaxStates in data.h.");

        // Initialize to something valid
        data_.resize(num_terminals_);
        for (int i = 0; i < num_terminals_; i++)
        {
            data_[i].resize(num_sites_);
            for (int j = 0; j < num_sites_; j++)
            {
                data_[i][j][0] = true;
            }
        }
    }

    void RandomizeNaive(PRNG &prng)
    {
        std::uniform_int_distribution<int> uniform_dist(0, num_states_ - 1);

        for (int i = 0; i < num_terminals_; i++)
        {
            for (int j = 0; j < num_sites_; j++)
            {
                int pos = uniform_dist(prng);
                data_[i][j].reset();
                data_[i][j][pos] = true;
            }
        }
    }

    static PatternList GetFourStatePatterns(const int num_terminals)
    {
        std::vector<std::vector<int>> patterns;

        for (int i = 0; i <= num_terminals; ++i)
            for (int j = i; j <= num_terminals; ++j)
                for (int k = j; k <= num_terminals; ++k)
                    for (int l = k; l <= num_terminals; ++l)
                    {
                        if ((i + j + k + l) == num_terminals)
                        {
                            patterns.push_back(std::vector<int>({i, j, k, l}));
                        }
                    }

        // a small test as an assertion... sorry
        assert(num_terminals != 10 || patterns.size() == 23);

        return patterns;
    }

    void RandomizePattern(PRNG &prng, const PatternList &patterns)
    {
        if (num_states_ != 4)
        {
            error("Data::RandomizePattern(): only four-state characters "
                  "supported for now");
        }

        std::uniform_int_distribution<int> uniform_dist(0, patterns.size() - 1);

        for (int site_ix = 0; site_ix < num_sites_; ++site_ix)
        {
            auto &pattern = patterns[uniform_dist(prng)];
            std::vector<int> values;
            for (int i = 0; i < 4; ++i)
            {
                for (int j = 0; j < pattern[i]; ++j)
                {
                    values.push_back(i);
                }
            }
            assert(values.size() == static_cast<unsigned int>(num_terminals_));
            std::shuffle(values.begin(), values.end(), prng);

            for (int term_ix = 0; term_ix < num_terminals_; ++term_ix)
            {
                int pos = values[term_ix];
                data_[term_ix][site_ix].reset();
                data_[term_ix][site_ix][pos] = true;
            }
        }
    }

    void Simulate(PRNG &prng, const BinaryTree &tree, const double p_change, const double lambda)
    {
        if (num_terminals_ != tree.num_labeled())
        {
            error("Data.Simulate(): incompatible BinaryTree");
        }
        if (p_change < 0.0 || p_change > 1.0)
        {
            error("Data.Simulate(): invalid p_change "
                  "(must be between 0 and 1)");
        }
        if (lambda <= 0.0)
        {
            error("Data.Simulate(): lambda must be strictly positive");
        }
        if (num_states_ != 4)
        {
            error("Data.Simulate(): only four-state characters supported "
                  "for now");
        }

        auto preorder = tree.preorder();
        std::uniform_int_distribution<int> state_dist(0, num_states_ - 1);
        std::uniform_real_distribution<double> flip_dist(0.0, 1.0);
        std::exponential_distribution<double> time_dist(lambda);

        // mu is the substitution rate for which the expected probability
        // that a character state changes equals p_change
        const double mu = 4.0 * p_change * lambda / (3.0 - 4.0 * p_change);
        assert(mu > 0.0);

        // Temporarily allocate room for internal node data as well
        auto tree_num_nodes = tree.num_nodes();
        data_.resize(tree_num_nodes);
        for (int i = num_terminals_; i < tree_num_nodes; ++i)
        {
            data_[i].resize(num_sites_);
        }

        // Randomize the root first
        assert(preorder.at(0) == 0);
        for (int j = 0; j < num_sites_; ++j)
        {
            int pos = state_dist(prng);
            data_[0][j].reset();
            data_[0][j][pos] = true;
        }

        // Proceed depth-first, mutating the parent
        int l = preorder.size();
        for (int i = 1; i < l; ++i)
        {
            int x = preorder[i];
            for (int j = 0; j < num_sites_; ++j)
            {
                double t = time_dist(prng);
                double p_randomize_new = 1.0 - std::exp(-mu * t);

                if (flip_dist(prng) < p_randomize_new)
                {
                    int pos = state_dist(prng);
                    data_[x][j].reset();
                    data_[x][j][pos] = true;
                }
                else
                {
                    data_[x][j] = data_[tree.parent(x)][j];
                }
            }
        }

        // Free internal node data
        data_.resize(num_terminals_);
    }

    void SetState(const int terminal, const int site, const int state)
    {
        assert(terminal >= 0 && terminal < num_terminals()
               && site >= 0 && site < num_sites()
               && state >= 0 && state < num_states());

        data_[terminal][site].reset();
        data_[terminal][site][state] = true;
    }

    const State &GetState(const int terminal, const int site) const
    {
        return data_[terminal][site];
    }

private:
    const int num_terminals_;
    const int num_sites_;
    const int num_states_;
    std::vector<std::vector<State>> data_;
};

} // namespace icl_phylo
