# Supplementary material for: Maximum Parsimony and the Skewness Test: A Simulation Study of the Limits of Applicability
Source: PLoS One. 2016 Apr 1;11(4):e0152656. doi: 10.1371/journal.pone.0152656 (PMC4818079; doi:10.1371/journal.pone.0152656)
Supplement: S1 Software Package — The program with which the experiments were performed is provided in a zip archive. The file contains instructions on how to compile and run the software. (ZIP) [file pone.0152656.s002.zip › S1_Software_Package/experiment.cc]

#include <iostream>
#include <fstream>
#include <string>
#include <stdexcept>
#include <climits>
#include <cstdio>
#include <random>
#include "util.h"
#include "binarytree.h"
#include "rf.h"
#include "maxpars.h"
#include "experiment.h"

Result run_experiment(int num_labeled, int num_sites, int num_states,
                      double p_change, bool from_tree, double lambda)
{
    std::random_device rd;
    unsigned int seed = rd();
    icl_phylo::PRNG prng(seed);

    icl_phylo::BinaryTreeGenerator treegen(num_labeled);

    auto true_tree = treegen.RandomYuleHarding(prng);
    if (from_tree)
    {
        true_tree.BuildPostOrder();
        true_tree.BuildPreOrder();
    }

    icl_phylo::Data data(num_labeled, num_sites, num_states);
    if (from_tree)
    {
        data.Simulate(prng, true_tree, p_change, lambda);
    }
    else
    {
        data.RandomizePattern(prng,
                              icl_phylo::Data::GetFourStatePatterns(num_labeled));
    }

    auto maxpars_preprocessed = icl_phylo::MaximumParsimonyPreprocess(data);

    Result result;
    if (from_tree)
    {
        result.score_true_tree = icl_phylo::MaximumParsimonyScore(true_tree, data,
                                 maxpars_preprocessed);
    }
    else
    {
        result.score_true_tree = 0;
    }

    int best_score = INT_MAX;

    const int max_score = num_sites * (2 * num_labeled - 3);
    result.score_count.clear();
    result.score_count.resize(max_score + 1, 0);

    for (mpz_class i = treegen.IndexMin(); i <= treegen.IndexMax(); ++i)
    {
        auto tree = treegen.Get(i);
        tree.BuildPostOrder();

        int s = icl_phylo::MaximumParsimonyScore(tree, data,
                maxpars_preprocessed);

        assert(0 <= s && s <= max_score);
        ++result.score_count[s];

        if (s < best_score)
        {
            best_score = s;
            result.num_best_trees = 1;
        }
        else if (s == best_score)
        {
            result.num_best_trees++;
        }
    }

    result.score_best_tree = best_score;

    return result;
}
