# Supplementary material for: Maximum Parsimony and the Skewness Test: A Simulation Study of the Limits of Applicability
Source: PLoS One. 2016 Apr 1;11(4):e0152656. doi: 10.1371/journal.pone.0152656 (PMC4818079; doi:10.1371/journal.pone.0152656)
Supplement: S1 Software Package — The program with which the experiments were performed is provided in a zip archive. The file contains instructions on how to compile and run the software. (ZIP) [file pone.0152656.s002.zip › S1_Software_Package/experiment.i]

%module experiment
%{
#include "experiment.h"
%}

%include "std_vector.i"
namespace std
{
    %template(ullvector) vector<unsigned long long>;
};

struct Result
{
    unsigned long long num_best_trees;
    int score_best_tree;
    int score_true_tree;
    std::vector<unsigned long long> score_count;
};

extern Result run_experiment(int, int, int, double, bool, double);
