# Supplementary material for: Maximum Parsimony and the Skewness Test: A Simulation Study of the Limits of Applicability
Source: PLoS One. 2016 Apr 1;11(4):e0152656. doi: 10.1371/journal.pone.0152656 (PMC4818079; doi:10.1371/journal.pone.0152656)
Supplement: S1 Software Package — The program with which the experiments were performed is provided in a zip archive. The file contains instructions on how to compile and run the software. (ZIP) [file pone.0152656.s002.zip › S1_Software_Package/Makefile]

#OPT=-g
OPT=-O3

DEFINES=-DNDEBUG
#DEFINES=

RM=rm
CC=g++-4.7

CFLAGS=-c -fPIC -std=c++11 -Wall $(OPT) $(DEFINES) -I../include
STATIC_LIBS=../lib/libgmp.a ../lib/libgmpxx.a

EXECUTABLE_SOURCES=test.cc
EXECUTABLE_OBJECTS=$(EXECUTABLE_SOURCES:.cc=.o)
EXECUTABLES=$(EXECUTABLE_SOURCES:.cc=)

LIB_SOURCES=binarytree.cc maxpars.cc util.cc experiment.cc
LIB_OBJECTS=$(LIB_SOURCES:.cc=.o)

all: $(EXECUTABLES)

$(EXECUTABLES): % : %.o $(LIB_OBJECTS)
	$(CC) -o $@ $(OBJECTS) $^ $(STATIC_LIBS)

swig:
	swig -c++ -python experiment.i
	$(CC) $(CFLAGS) experiment.cc experiment_wrap.cxx -I/usr/include/python2.7
	$(CC) -shared experiment_wrap.o $(LIB_OBJECTS) $(STATIC_LIBS) -o _experiment.so

.cc.o:
	$(CC) $(CFLAGS) $< -o $@

clean:
	$(RM) -f ./*.o ./*.orig ./*.so ./*.pyc experiment.py experiment_wrap.cxx $(EXECUTABLES) outfile outtree
