# Supplementary material for: Maximum Parsimony and the Skewness Test: A Simulation Study of the Limits of Applicability
Source: PLoS One. 2016 Apr 1;11(4):e0152656. doi: 10.1371/journal.pone.0152656 (PMC4818079; doi:10.1371/journal.pone.0152656)
Supplement: S1 Software Package — The program with which the experiments were performed is provided in a zip archive. The file contains instructions on how to compile and run the software. (ZIP) [file pone.0152656.s002.zip › S1_Software_Package/maxpars.cc]

#include <set>
#include <algorithm>
#include "binarytree.h"
#include "data.h"
#include "maxpars.h"

namespace icl_phylo {

// Fitch's algorithm, see pp. 276--277 of
// P. Lemey, M. Salemi and A.-M. Vandamme (eds.):
// The Phylogenetic Handbook. 2nd ed.
// Cambridge University Press 2009

MaximumParsimonyPreprocessed MaximumParsimonyPreprocess(const Data &data)
{
    StateMap states_labeled;
    LengthMap lengths_labeled;

    // TODO: this uses internal knowledge of BinaryTree

    states_labeled.resize(data.num_terminals());

    for (int i = 0; i < data.num_terminals(); i++)
    {
        for (int j = 0; j < data.num_sites(); j++)
        {
            states_labeled[i].push_back(data.GetState(i, j));
        }
        lengths_labeled.push_back(std::vector<int>(data.num_sites(), 0));
    }

    return std::make_pair(states_labeled, lengths_labeled);
}

int MaximumParsimonyScore(const BinaryTree &tree, const Data &data,
                          const MaximumParsimonyPreprocessed &preprocessed)
{
    assert(tree.num_labeled() == data.num_terminals());

    const StateMap &states_labeled = preprocessed.first;
    StateMap states_internal(tree.num_labeled() - 2);

    const LengthMap &lengths_labeled = preprocessed.second;
    LengthMap lengths_internal(tree.num_labeled() - 2);

    auto InternalIndex = [&] (int node) -> int
    {
        assert(tree.NodeIsValid(node));
        return node - tree.num_labeled();
    };

    auto states = [&] (int node) -> const std::vector<State> &
    {
        assert(tree.NodeIsValid(node));
        if (tree.NodeIsLabeled(node))
            return states_labeled[node];
        else
            return states_internal[InternalIndex(node)];
    };

    auto lengths = [&] (int node) -> const std::vector<int> &
    {
        assert(tree.NodeIsValid(node));
        if (tree.NodeIsLabeled(node))
            return lengths_labeled[node];
        else
            return lengths_internal[InternalIndex(node)];
    };

    int final_score = 0;

    for (int node : tree.postorder())
    {
        if (tree.NodeIsLabeled(node) && !tree.NodeIsRoot(node))
        {
            // Taken care of by preprocessing
            continue;
        }

        int node_left = tree.left(node);
        int node_right = tree.NodeIsRoot(node) ? node : tree.right(node);

        const std::vector<State> &states_left = states(node_left);
        const std::vector<State> &states_right = states(node_right);

        for (int i = 0; i < data.num_sites(); i++)
        {
            int length = 0;

            // Compute the intersection of the state sets
            State state_new = (states_left[i]) & (states_right[i]);
            if (state_new.none())
            {
                // Empty intersection: take the union instead
                state_new = (states_left[i]) | (states_right[i]);
                length += 1;
            }

            // Store the new state set
            if (!tree.NodeIsRoot(node))
            {
                states_internal[InternalIndex(node)].push_back(state_new);
            }

            // Update lengths
            length += lengths(node_left)[i];
            length += lengths(node_right)[i];
            if (tree.NodeIsRoot(node))
            {
                assert(length >= 0);
                final_score += length;
            }
            else
            {
                lengths_internal[InternalIndex(node)].push_back(length);
            }
        }
    }

    return final_score;
}

} // namespace icl_phylo
