# Supplementary material for: Maximum Parsimony and the Skewness Test: A Simulation Study of the Limits of Applicability
Source: PLoS One. 2016 Apr 1;11(4):e0152656. doi: 10.1371/journal.pone.0152656 (PMC4818079; doi:10.1371/journal.pone.0152656)
Supplement: S1 Software Package — The program with which the experiments were performed is provided in a zip archive. The file contains instructions on how to compile and run the software. (ZIP) [file pone.0152656.s002.zip › S1_Software_Package/maxpars.h]

#pragma once

#include <vector>
#include <set>
#include <bitset>

#include "binarytree.h"
#include "data.h"

namespace icl_phylo {

typedef std::vector<std::vector<State>> StateMap;
typedef std::vector<std::vector<int>> LengthMap;

typedef std::pair<StateMap, LengthMap> MaximumParsimonyPreprocessed;

MaximumParsimonyPreprocessed MaximumParsimonyPreprocess(const Data &data);

int MaximumParsimonyScore(const BinaryTree &tree, const Data &data,
                          const MaximumParsimonyPreprocessed &preprocessed);

} // namespace icl_phylo
