# Supplementary material for: Maximum Parsimony and the Skewness Test: A Simulation Study of the Limits of Applicability
Source: PLoS One. 2016 Apr 1;11(4):e0152656. doi: 10.1371/journal.pone.0152656 (PMC4818079; doi:10.1371/journal.pone.0152656)
Supplement: S1 Software Package — The program with which the experiments were performed is provided in a zip archive. The file contains instructions on how to compile and run the software. (ZIP) [file pone.0152656.s002.zip › S1_Software_Package/README.txt]

Maximum Parsimony and the Skewness Test: A Simulation
Study of the Limits of Applicability

J. Määttä and T. Roos

Sofware for performing the experiments

----

REQUIREMENTS FOR RUNNING THE SOFTWARE

* A Linux environment with a C++11 compiler (e.g. g++-4.7 or newer)
* Python 2.7
* An Apache Spark cluster
* libgmp and its C++ interface <https://gmplib.org/>

----

THE EXPERIMENTS

All the real code is written in C++11. The various parts are combined
in experiment.cc, which contains a function that performs a single
experiment.

The SWIG package is used to provide a Python 2.7 interface to the
aforementioned function.

The Apache Spark framework is used to distribute a bunch of experiments
on a cluster.

There are also a number of tests (test.cc) that try to ensure that the
code is correct. The test program also produces a graphviz figure that
can be used for visual verification of the fact that the tree enumerator
is correct.

To compile everything, first run make. This compiles the C++11 code.
You will probably have to modify the Makefile to match your system;
in particular, you will have to specify the location of the libgmp
library.

Next, run make swig to compile the Python 2.7 module.

When you have finished compiling, you can take a look at
run_experiment.py, which is the Python program for running experiments
on a Spark cluster. The code should be more or less
self-explanatory.

Now, in order to run an experiment on Spark, you have to get Spark running.
We will not provide detailed help on how to get this done. You have to
set up a Spark environment, designating one of your nodes as the master
node (from which you will run run_experiment.py). After you have that done,
make sure your cluster is running (both the master node and a sufficient
number of slaves, the hostnames of which are listed in the file 'slaves'
in the Spark config directory).

When you have finished setting up the Spark envíronment,
take a look at run.sh, which is a wrapper for running run_experiment.py
properly on Spark. You will have to modify the paths and various parameters.

It is not advisable to run too long batches in one go, because this
increases the risk of losing intermediate results.

A word of advice: configure your Spark to use a temporary directory
in your home directory. Do not use /tmp. If it gets purged while you're
running a batch, it'll fail in the end. There are two different Spark
configuration options where you have to set this.

When the experiments have finished, make sure to shut down your Spark instance,
especially all the slaves. It is also a good idea to clean away rubbish
from the spark directory (logs, copies of binaries etc.).

The experiments produce csv files in the 'results' directory.
You can use the shell script provided in that directory to
produce a combined file called results.csv. That file can be
then loaded into e.g. MATLAB or R for further analysis.
