# Supplementary material for: Maximum Parsimony and the Skewness Test: A Simulation Study of the Limits of Applicability
Source: PLoS One. 2016 Apr 1;11(4):e0152656. doi: 10.1371/journal.pone.0152656 (PMC4818079; doi:10.1371/journal.pone.0152656)
Supplement: S1 Software Package — The program with which the experiments were performed is provided in a zip archive. The file contains instructions on how to compile and run the software. (ZIP) [file pone.0152656.s002.zip › S1_Software_Package/run.sh]

#!/bin/sh

# Command line arguments:
#
# num_labeled
# num_trials
# from_tree
#
# See run_experiment.py and README.txt for more details.

../spark-1.1.0/bin/spark-submit \
	--master spark://MASTER_NODE_ADDRESS:MASTER_NODE_PORT \
	--py-files experiment.py,_experiment.so \
	run_experiment.py $1 $2 $3
