# Supplementary material for: Maximum Parsimony and the Skewness Test: A Simulation Study of the Limits of Applicability
Source: PLoS One. 2016 Apr 1;11(4):e0152656. doi: 10.1371/journal.pone.0152656 (PMC4818079; doi:10.1371/journal.pone.0152656)
Supplement: S1 Software Package — The program with which the experiments were performed is provided in a zip archive. The file contains instructions on how to compile and run the software. (ZIP) [file pone.0152656.s002.zip › S1_Software_Package/run_experiment.py]

#!/usr/bin/env python2.7
# -*- coding: utf-8 -*-

###

import sys

num_labeled = int(sys.argv[1])
num_trials = int(sys.argv[2])
from_tree = bool(int(sys.argv[3]))

num_states = 4
lambda_param = 1.0
all_num_sites = [ 2**x for x in range(1,9) ]
all_p_change = [ float(i) / 100.0 for i in range(0,51,8) ][1:]

num_slices = num_trials * len(all_num_sites) * len(all_p_change)

###

import time
import random
import experiment
from pyspark import SparkContext

def run_task(num_labeled, num_sites, num_states, p_change, from_tree):
    res = experiment.run_experiment(num_labeled, num_sites,
                                    num_states, p_change, from_tree,
                                    lambda_param)

    score_count = list(res.score_count)
    min_score = min(i for i in range(len(score_count)) if score_count[i] > 0)
    max_score = max(i for i in range(len(score_count)) if score_count[i] > 0)
    score_count = score_count[min_score:(max_score+1)]

    if from_tree:
        p_change = "%.2f" % p_change
    else:
        p_change = "-1"

    return (num_labeled,
            num_sites,
            num_states,
            from_tree,
            p_change,
            res.num_best_trees,
            res.score_best_tree,
            res.score_true_tree,
            min_score,
            max_score,
            score_count)

# init spark context
sc = SparkContext(appName="mppaper")

# prepare the tasks
tasks = [ (num_labeled, num_sites, num_states, p_change, from_tree) \
          for num_sites in all_num_sites \
          for p_change in all_p_change \
          for i in range(num_trials) ]

# shuffle the tasks to make the progress indicator more informative
random.shuffle(tasks)

# crunch a lot of numbers
results = sc.parallelize(tasks, num_slices).map(lambda x: run_task(*x)).collect()

# sort the results
results.sort()

# write the results to a file
filename = "results/%d.csv" % (int(time.time()*100.0))
f = open(filename, "w")
for t in results:
    s_score_count = ",".join([ str(x) for x in t[10] ])
    f.write('%d,%d,%d,%d,%s,%d,%d,%d,%d,%d,%s\n' % (t[0], t[1], t[2], t[3], t[4], t[5], t[6], t[7], t[8], t[9], s_score_count))
f.close()
