# Supplementary material for: Maximum Parsimony and the Skewness Test: A Simulation Study of the Limits of Applicability
Source: PLoS One. 2016 Apr 1;11(4):e0152656. doi: 10.1371/journal.pone.0152656 (PMC4818079; doi:10.1371/journal.pone.0152656)
Supplement: S1 Software Package — The program with which the experiments were performed is provided in a zip archive. The file contains instructions on how to compile and run the software. (ZIP) [file pone.0152656.s002.zip › S1_Software_Package/test.cc]

#include <iostream>
#include <fstream>
#include <string>
#include <stdexcept>
#include <climits>
#include <cstdio>
#include "binarytree.h"
#include "rf.h"
#include "maxpars.h"

bool TestWriteDotFileForViewing()
{
    const int n = 5;
    icl_phylo::BinaryTreeGenerator treegen(n);

    std::string filename = "all_trees_n_" + std::to_string(n) + ".dot";
    std::ofstream ofs(filename);
    if (!ofs)
    {
        icl_phylo::error("could not open file " + filename
                         + " for writing");
    }
    ofs << "graph {\n";

    for (auto i = treegen.IndexMin(); i <= treegen.IndexMax(); i++)
    {
        auto tree = treegen.Get(i);
        tree.BuildPostOrder();

        for (int j = 0; j < tree.num_nodes(); j++)
        {
            for (int k : tree.neighbors(j))
            {
                if (j <= k)
                {
                    std::string prefix = "\"" + i.get_str() + "_";
                    std::string n1 = prefix + std::to_string(j) + "\"";
                    std::string n2 = prefix + std::to_string(k) + "\"";

                    if (tree.NodeIsInternal(j))
                        ofs << n1 << " [label=\"\"];\n";
                    else
                        ofs << n1 << " [label=\"" << j << "\"];\n";

                    if (tree.NodeIsInternal(k))
                        ofs << n2 << " [label=\"\"];\n";
                    else
                        ofs << n2 << " [label=\"" << k << "\"];\n";

                    ofs << "\"" << i.get_str() << "_" << j << "\""
                        << " -- "
                        << "\"" << i.get_str() << "_" << k << "\""
                        << ";\n";
                }
            }
        }
    }

    ofs << "}\n";

    return true;
}

bool IsIsomorphic(const icl_phylo::BinaryTree &tree1,
                  const icl_phylo::BinaryTree &tree2,
                  int node1, int node2)
{
    // Both nodes are roots
    if (tree1.NodeIsRoot(node1) && tree2.NodeIsRoot(node2))
    {
        assert(tree1.NodeIsInternal(tree1.left(node1)));
        assert(tree2.NodeIsInternal(tree2.left(node2)));
        assert(tree1.right(node1) == icl_phylo::BinaryTree::nil_node);
        assert(tree2.right(node2) == icl_phylo::BinaryTree::nil_node);

        return IsIsomorphic(tree1, tree2,
                            tree1.left(node1), tree2.left(node2));
    }

    // Exactly one of the nodes is root
    if (tree1.NodeIsRoot(node1) || tree2.NodeIsRoot(node2))
        return false;

    // At this point, we know that neither node is root
    bool internal1 = tree1.NodeIsInternal(node1);
    bool internal2 = tree2.NodeIsInternal(node2);

    // One node is internal, the other is not
    if (internal1 != internal2)
        return false;

    // Both nodes are internal
    if (internal1)
    {
        bool case_1a = IsIsomorphic(tree1, tree2,
                                    tree1.left(node1), tree2.left(node2));
        bool case_1b = IsIsomorphic(tree1, tree2,
                                    tree1.right(node1), tree2.right(node2));
        bool case_2a = IsIsomorphic(tree1, tree2,
                                    tree1.left(node1), tree2.right(node2));
        bool case_2b = IsIsomorphic(tree1, tree2,
                                    tree1.right(node1), tree2.left(node2));

        return (case_1a && case_1b) || (case_2a && case_2b);
    }

    // Both nodes are leaves
    if (!internal1)
    {
        return (node1 == node2);
    }

    // Unknown case, should never reach this
    return false;
};

bool TestBinaryTreeGenerator(const int num_labeled)
{
    icl_phylo::BinaryTreeGenerator treegen(num_labeled);

    for (mpz_class i = treegen.IndexMin(); i <= treegen.IndexMax(); ++i)
    {
        auto tree1 = treegen.Get(i);
        for (mpz_class j = i + 1; j <= treegen.IndexMax(); ++j)
        {
            auto tree2 = treegen.Get(j);
            if (IsIsomorphic(tree1, tree2, 0, 0))
            {
                return false;
            }
        }
    }

    return true;
}

bool RunTests()
{
    return TestBinaryTreeGenerator(4)
           && TestBinaryTreeGenerator(5)
           && TestBinaryTreeGenerator(6)
           && TestBinaryTreeGenerator(7)
           && TestWriteDotFileForViewing();
}

int main()
{
    bool tests_ok = RunTests();
    if (tests_ok)
    {
        std::cout << "self-test ok" << std::endl;
        return EXIT_SUCCESS;
    }
    else
    {
        std::cout << "self-test FAILED" << std::endl;
        return EXIT_FAILURE;
    }
}
