# Supplementary material for: Maximum Parsimony and the Skewness Test: A Simulation Study of the Limits of Applicability
Source: PLoS One. 2016 Apr 1;11(4):e0152656. doi: 10.1371/journal.pone.0152656 (PMC4818079; doi:10.1371/journal.pone.0152656)
Supplement: S1 Software Package — The program with which the experiments were performed is provided in a zip archive. The file contains instructions on how to compile and run the software. (ZIP) [file pone.0152656.s002.zip › S1_Software_Package/util.cc]

#include <iostream>
#include <string>
#include <cstdlib>
#include "util.h"

namespace icl_phylo {

void error(std::string message)
{
    std::cerr << message << std::endl;
    std::exit(EXIT_FAILURE);
}

} // namespace icl_phylo
